# Supplementary material for: 1-Benzyl-3-(2-furo­yl)thio­urea
Source: Acta Crystallogr Sect E Struct Rep Online. 2008 Mar 12;64(Pt 4):o695. doi: 10.1107/S1600536808006181 (PMC2960941; doi:10.1107/S1600536808006181)
Supplement: Supplementary file 1 [file e-64-0o695-sup1.cif]

##############################################################################
###                                                                        ###
###        Electronic paper (Acta Crystallographica Section E)             ###
###                                                                        ###
##############################################################################
#                                                                            #
# This CIF contains the data in a paper accepted for publication in Acta     #
# Crystallographica Section E. It conforms to the requirements of Notes      #
# for Authors for Section E, and has been peer reviewed under the auspices   #
# of the IUCr Commission on Journals.                                        #
#                                                                            #
# Full details of the Crystallographic Information File format               #
# are given in the paper "The Crystallographic Information File (CIF):       #
# a New Standard Archive File for Crystallography" by S. R. Hall, F. H.      #
# Allen and I. D. Brown [Acta Cryst. (1991), A47, 655-685].                  #
#                                                                            #
# The current version of the core CIF dictionary is obtainable from          #
# ftp://ftp.iucr.org/pub/cif_core.dic. The current version number is 2.4.    #
#                                                                            #
# Software is freely available for graphical display of the structure(s) in  #
# this CIF.  For information consult the CIF home page http://www.iucr.org/  #
# cif/home.html                                                              #
#                                                                            #
# This file may be used for bona fide research purposes within the           #
# scientific community so long as proper attribution is given to the journal # 
# article from which it was obtained.                                        #
#                                                                            #
##############################################################################
                                             
data_global
_audit_creation_method     'WinGX routine CIF_UPDATE'
_audit_conform_dict_name     cif_core.dic
_audit_conform_dict_version     2.3
_journal_date_recd_electronic     2008-01-29
_journal_date_accepted     2008-03-06
_journal_name_full     'Acta Crystallographica, Section E'
_journal_year     2008
_journal_volume     64
_journal_issue      4
_journal_page_first     o695
_journal_page_last     o695
_journal_paper_category     QO
_journal_coeditor_code     XU2401
_publ_contact_author_name     'P\'erez, Hiram'
_publ_contact_author_address
;
Departamento de Qu\'imica Inorg\'anica
Facultad de Qu\'imica
Universidad de la Habana
Habana 10400
Cuba
;
_publ_contact_author_email     hperez@fq.uh.cu
_publ_contact_author_fax     '53(7)8780684'
_publ_contact_author_phone     '53(7)8780684'
_publ_section_title
;
1-Benzyl-3-(2-furoyl)thiourea
;
loop_
    _publ_author_name
    _publ_author_address
    'P\'erez, Hiram'
;
Departamento de Qu\'imica Inorg\'anica
Facultad de Qu\'imica
Universidad de la Habana
Habana 10400
Cuba
;
    'Mascarenhas, Yvonne'
;
Instituto de F\'isica de S\~ao Carlos
Universidade de S\~ao Paulo,
S\~ao Carlos
Brazil
;
    'Est\'evez-Hern\'andez, Osvaldo'
;
Instituto de Ciencia y Tecnolog\'ia de Materiales
Universidad de la Habana
Habana 10400
Cuba
;
    'Santos Jr, Sauli'
;
Laborat\'orio de F\'isica
Universidade Federal do Tocantins
CEP 77020-120, Palmas, Tocantins, Brazil
;
    'Duque, Julio'
;
Instituto de Ciencia y Tecnolog\'ia de Materiales
Universidad de la Habana
Habana 10400
Cuba
;
data_I
_audit_creation_method     'WinGX routine CIF_UPDATE'
_chemical_name_systematic
;
1-Benzyl-3-(2-furoyl)thiourea
;
_chemical_name_common     ?
_chemical_formula_moiety     'C13 H12 N2 O2 S'
_chemical_formula_sum     'C13 H12 N2 O2 S'
_chemical_formula_iupac     'C13 H12 N2 O2 S'
_chemical_formula_weight     260.31
_chemical_melting_point     '402.5'
_symmetry_cell_setting     tetragonal
_symmetry_space_group_name_H-M     'P 41 21 2'
_symmetry_space_group_name_Hall     'P 4abw 2nw'
loop_
    _symmetry_equiv_pos_as_xyz
    'x, y, z'
    '-x, -y, z+1/2'
    'x+1/2, -y+1/2, -z+3/4'
    '-x+1/2, y+1/2, -z+1/4'
    '-y, -x, -z+1/2'
    'y, x, -z'
    'y+1/2, -x+1/2, z+3/4'
    '-y+1/2, x+1/2, z+1/4'
_cell_length_a     9.445(3)
_cell_length_b     9.445(3)
_cell_length_c     27.107(6)
_cell_angle_alpha     90
_cell_angle_beta     90
_cell_angle_gamma     90
_cell_volume     2418.2(12)
_cell_formula_units_Z     8
_cell_measurement_reflns_used     9761
_cell_measurement_theta_min     2.91
_cell_measurement_theta_max     26.022
_cell_measurement_temperature     150(2)
_exptl_crystal_description     block
_exptl_crystal_colour     colourless
_exptl_crystal_size_max     0.3
_exptl_crystal_size_mid     0.1
_exptl_crystal_size_min     0.08
_exptl_crystal_density_diffrn     1.43
_exptl_crystal_density_method     'not measured'
_exptl_crystal_F_000     1088
_exptl_absorpt_coefficient_mu     0.262
_exptl_absorpt_correction_type     none
_diffrn_radiation_type     MoK\a
_diffrn_radiation_wavelength     0.71073
_diffrn_measurement_device_type     'Nonius KappaCCD'
_diffrn_measurement_device     '95mm CCD camera on \k-goniostat'
_diffrn_measurement_method     \w
_diffrn_reflns_number     12492
_diffrn_reflns_av_R_equivalents     0.0922
_diffrn_reflns_theta_min     3.7
_diffrn_reflns_theta_max     25.0
_diffrn_reflns_theta_full     25.0
_diffrn_measured_fraction_theta_max     0.992
_diffrn_measured_fraction_theta_full     0.992
_diffrn_reflns_limit_h_min     -11
_diffrn_reflns_limit_h_max     9
_diffrn_reflns_limit_k_min     -8
_diffrn_reflns_limit_k_max     11
_diffrn_reflns_limit_l_min     -32
_diffrn_reflns_limit_l_max     24
_reflns_number_total     2120
_reflns_number_gt     1922
_reflns_threshold_expression     I>2\s(I)
_refine_ls_structure_factor_coef     Fsqd
_refine_ls_matrix_type     full
_refine_ls_R_factor_gt     0.0352
_refine_ls_wR_factor_ref     0.0849
_refine_ls_goodness_of_fit_ref     1.056
_refine_ls_restrained_S_all     1.056
_refine_ls_number_reflns     2120
_refine_ls_number_parameters     163
_refine_ls_number_restraints     0
_refine_ls_hydrogen_treatment     constr
_refine_ls_weighting_scheme     calc
_refine_ls_weighting_details
         'calc w=1/[\s^2^(Fo^2^)+(0.0402P)^2^+0.4478P] where P=(Fo^2^+2Fc^2^)/3'
_refine_ls_shift/su_max     0
_refine_diff_density_max     0.165
_refine_diff_density_min     -0.193
_refine_ls_extinction_method     none
_refine_ls_abs_structure_details     'Flack (1983), 802 Friedel pairs'
_refine_ls_abs_structure_Flack     -0.16(10)
loop_
    _atom_type_symbol
    _atom_type_description
    _atom_type_scat_dispersion_real
    _atom_type_scat_dispersion_imag
    _atom_type_scat_source
    C C 0.0033 0.0016 'International Tables Vol C Tables 4.2.6.8 and 6.1.1.4'
    H H 0 0 'International Tables Vol C Tables 4.2.6.8 and 6.1.1.4'
    O O 0.0106 0.006 'International Tables Vol C Tables 4.2.6.8 and 6.1.1.4'
    N N 0.0061 0.0033 'International Tables Vol C Tables 4.2.6.8 and 6.1.1.4'
    S S 0.1246 0.1234 'International Tables Vol C Tables 4.2.6.8 and 6.1.1.4'
_computing_data_collection     'COLLECT (Enraf--Nonius, 2000)'
_computing_cell_refinement     'SCALEPACK (Otwinowski & Minor, 1997)'
_computing_data_reduction     'DENZO and SCALEPACK (Otwinowski & Minor, 1997)'
_computing_structure_solution     'SHELXS97 (Sheldrick, 2008)'
_computing_structure_refinement     'SHELXL97 (Sheldrick, 2008)'
_computing_molecular_graphics     'ORTEP-3 for Windows (Farrugia, 1997)'
_computing_publication_material     'WinGX (Farrugia, 1999)'
loop_
    _atom_site_type_symbol
    _atom_site_label
    _atom_site_fract_x
    _atom_site_fract_y
    _atom_site_fract_z
    _atom_site_U_iso_or_equiv
    _atom_site_adp_type
    _atom_site_calc_flag
    _atom_site_refinement_flags
    _atom_site_occupancy
    _atom_site_disorder_assembly
    _atom_site_disorder_group
    C C1 0.7270(2) 0.4402(2) 0.16180(8) 0.0311(6) Uani d . 1 . .
    H H1A 0.7104 0.3494 0.1791 0.037 Uiso calc R 1 . .
    H H1B 0.6351 0.4904 0.1597 0.037 Uiso calc R 1 . .
    C C2 0.7259(2) 0.4740(2) 0.07225(7) 0.0251(5) Uani d . 1 . .
    C C3 0.8761(2) 0.3236(2) 0.01767(8) 0.0260(5) Uani d . 1 . .
    C C4 0.9003(2) 0.2913(2) -0.03448(8) 0.0270(5) Uani d . 1 . .
    C C5 0.9858(2) 0.1962(2) -0.05694(8) 0.0316(5) Uani d . 1 . .
    H H5 1.0486 0.1313 -0.0415 0.038 Uiso calc R 1 . .
    C C6 0.9623(2) 0.2131(2) -0.10836(8) 0.0336(6) Uani d . 1 . .
    H H6 1.0069 0.1616 -0.1341 0.04 Uiso calc R 1 . .
    C C7 0.8651(2) 0.3157(2) -0.11361(8) 0.0330(6) Uani d . 1 . .
    H H7 0.8296 0.3482 -0.1444 0.04 Uiso calc R 1 . .
    C C8 0.8284(2) 0.5288(2) 0.19216(8) 0.0272(5) Uani d . 1 . .
    C C9 0.9223(2) 0.6243(2) 0.17099(9) 0.0320(5) Uani d . 1 . .
    H H9 0.9287 0.6313 0.1361 0.038 Uiso calc R 1 . .
    C C10 1.0065(3) 0.7093(3) 0.20046(10) 0.0389(6) Uani d . 1 . .
    H H10 1.0706 0.7739 0.1855 0.047 Uiso calc R 1 . .
    C C11 0.9987(3) 0.7014(3) 0.25126(10) 0.0388(6) Uani d . 1 . .
    H H11 1.0563 0.7606 0.2713 0.047 Uiso calc R 1 . .
    C C12 0.9063(3) 0.6063(3) 0.27252(9) 0.0388(6) Uani d . 1 . .
    H H12 0.9001 0.6 0.3074 0.047 Uiso calc R 1 . .
    C C13 0.8222(2) 0.5198(3) 0.24330(8) 0.0333(6) Uani d . 1 . .
    H H13 0.7598 0.4539 0.2584 0.04 Uiso calc R 1 . .
    O O1 0.94160(17) 0.26029(17) 0.04999(6) 0.0314(4) Uani d . 1 . .
    O O2 0.82422(16) 0.36671(15) -0.06877(5) 0.0309(4) Uani d . 1 . .
    N N1 0.7763(2) 0.41033(19) 0.11201(6) 0.0275(4) Uani d . 1 . .
    H H1 0.8432 0.3465 0.1081 0.033 Uiso calc R 1 . .
    N N2 0.77589(19) 0.42680(19) 0.02701(6) 0.0262(4) Uani d . 1 . .
    H H2 0.739 0.4679 0.0009 0.031 Uiso calc R 1 . .
    S S1 0.60657(6) 0.60581(6) 0.072955(19) 0.03259(18) Uani d . 1 . .
loop_
    _atom_site_aniso_label
    _atom_site_aniso_U_11
    _atom_site_aniso_U_22
    _atom_site_aniso_U_33
    _atom_site_aniso_U_12
    _atom_site_aniso_U_13
    _atom_site_aniso_U_23
    C1 0.0337(12) 0.0375(13) 0.0220(11) -0.0027(11) 0.0039(9) 0.0008(10)
    C2 0.0253(11) 0.0269(11) 0.0231(11) -0.0052(9) 0.0015(9) -0.0028(9)
    C3 0.0227(11) 0.0265(11) 0.0289(12) -0.0054(10) 0.0013(9) -0.0005(9)
    C4 0.0289(12) 0.0274(12) 0.0248(11) -0.0019(10) -0.0021(9) 0.0017(9)
    C5 0.0310(13) 0.0319(12) 0.0318(12) 0.0041(10) 0.0005(10) -0.0019(10)
    C6 0.0396(14) 0.0353(13) 0.0260(12) 0.0033(11) 0.0041(10) -0.0041(10)
    C7 0.0411(14) 0.0380(13) 0.0200(11) 0.0024(11) 0.0016(10) -0.0032(10)
    C8 0.0304(12) 0.0266(12) 0.0246(11) 0.0077(10) 0.0000(9) -0.0018(9)
    C9 0.0354(13) 0.0324(12) 0.0283(12) 0.0043(11) 0.0009(10) 0.0006(11)
    C10 0.0381(14) 0.0358(13) 0.0427(15) -0.0012(12) -0.0005(11) -0.0003(11)
    C11 0.0399(14) 0.0381(13) 0.0385(14) 0.0034(12) -0.0058(12) -0.0074(12)
    C12 0.0451(15) 0.0452(15) 0.0261(12) 0.0097(13) -0.0045(11) -0.0035(11)
    C13 0.0376(13) 0.0347(13) 0.0277(13) 0.0048(11) 0.0023(11) 0.0020(10)
    O1 0.0327(9) 0.0354(9) 0.0262(8) 0.0035(7) -0.0005(7) 0.0009(7)
    O2 0.0354(9) 0.0319(9) 0.0253(8) 0.0060(7) -0.0011(7) -0.0017(7)
    N1 0.0303(10) 0.0287(10) 0.0236(9) 0.0027(8) 0.0016(8) -0.0010(8)
    N2 0.0288(10) 0.0291(10) 0.0208(9) 0.0010(8) -0.0008(8) -0.0012(8)
    S1 0.0371(3) 0.0324(3) 0.0283(3) 0.0066(3) 0.0013(3) -0.0021(2)
_geom_special_details
;
 All esds (except the esd in the dihedral angle between two l.s. planes)
are estimated using the full covariance matrix.  The cell esds are taken
into account individually in the estimation of esds in distances, angles
and torsion angles; correlations between esds in cell parameters are only
used when they are defined by crystal symmetry.  An approximate
(isotropic) treatment of cell esds is used for estimating esds involving
l.s. planes.
;
loop_
    _geom_bond_atom_site_label_1
    _geom_bond_atom_site_label_2
    _geom_bond_site_symmetry_2
    _geom_bond_distance
    _geom_bond_publ_flag
    C1 N1 . 1.456(3) ?
    C1 C8 . 1.515(3) ?
    C1 H1A . 0.99 ?
    C1 H1B . 0.99 ?
    C2 N1 . 1.323(3) y
    C2 N2 . 1.388(3) y
    C2 S1 . 1.679(2) y
    C3 O1 . 1.228(3) y
    C3 N2 . 1.382(3) y
    C3 C4 . 1.464(3) ?
    C4 C5 . 1.353(3) ?
    C4 O2 . 1.374(2) ?
    C5 C6 . 1.420(3) ?
    C5 H5 . 0.95 ?
    C6 C7 . 1.342(3) ?
    C6 H6 . 0.95 ?
    C7 O2 . 1.363(2) ?
    C7 H7 . 0.95 ?
    C8 C9 . 1.389(3) ?
    C8 C13 . 1.390(3) ?
    C9 C10 . 1.384(3) ?
    C9 H9 . 0.95 ?
    C10 C11 . 1.381(4) ?
    C10 H10 . 0.95 ?
    C11 C12 . 1.379(4) ?
    C11 H11 . 0.95 ?
    C12 C13 . 1.387(4) ?
    C12 H12 . 0.95 ?
    C13 H13 . 0.95 ?
    N1 H1 . 0.88 ?
    N2 H2 . 0.88 ?
loop_
    _geom_angle_atom_site_label_1
    _geom_angle_atom_site_label_2
    _geom_angle_atom_site_label_3
    _geom_angle_site_symmetry_1
    _geom_angle_site_symmetry_3
    _geom_angle
    _geom_angle_publ_flag
    N1 C1 C8 . . 114.11(18) ?
    N1 C1 H1A . . 108.7 ?
    C8 C1 H1A . . 108.7 ?
    N1 C1 H1B . . 108.7 ?
    C8 C1 H1B . . 108.7 ?
    H1A C1 H1B . . 107.6 ?
    N1 C2 N2 . . 116.84(18) ?
    N1 C2 S1 . . 124.70(16) ?
    N2 C2 S1 . . 118.46(15) ?
    O1 C3 N2 . . 123.90(19) ?
    O1 C3 C4 . . 120.59(19) ?
    N2 C3 C4 . . 115.51(18) ?
    C5 C4 O2 . . 110.61(18) ?
    C5 C4 C3 . . 131.8(2) ?
    O2 C4 C3 . . 117.63(18) ?
    C4 C5 C6 . . 105.9(2) ?
    C4 C5 H5 . . 127.1 ?
    C6 C5 H5 . . 127.1 ?
    C7 C6 C5 . . 107.0(2) ?
    C7 C6 H6 . . 126.5 ?
    C5 C6 H6 . . 126.5 ?
    C6 C7 O2 . . 110.8(2) ?
    C6 C7 H7 . . 124.6 ?
    O2 C7 H7 . . 124.6 ?
    C9 C8 C13 . . 118.6(2) ?
    C9 C8 C1 . . 122.5(2) ?
    C13 C8 C1 . . 118.8(2) ?
    C10 C9 C8 . . 120.3(2) ?
    C10 C9 H9 . . 119.8 ?
    C8 C9 H9 . . 119.8 ?
    C11 C10 C9 . . 120.9(2) ?
    C11 C10 H10 . . 119.6 ?
    C9 C10 H10 . . 119.6 ?
    C12 C11 C10 . . 119.1(2) ?
    C12 C11 H11 . . 120.5 ?
    C10 C11 H11 . . 120.5 ?
    C11 C12 C13 . . 120.5(2) ?
    C11 C12 H12 . . 119.8 ?
    C13 C12 H12 . . 119.8 ?
    C12 C13 C8 . . 120.6(2) ?
    C12 C13 H13 . . 119.7 ?
    C8 C13 H13 . . 119.7 ?
    C7 O2 C4 . . 105.78(17) ?
    C2 N1 C1 . . 123.51(18) ?
    C2 N1 H1 . . 118.2 ?
    C1 N1 H1 . . 118.2 ?
    C3 N2 C2 . . 128.43(18) ?
    C3 N2 H2 . . 115.8 ?
    C2 N2 H2 . . 115.8 ?
loop_
    _geom_torsion_atom_site_label_1
    _geom_torsion_atom_site_label_2
    _geom_torsion_atom_site_label_3
    _geom_torsion_atom_site_label_4
    _geom_torsion_site_symmetry_1
    _geom_torsion_site_symmetry_2
    _geom_torsion_site_symmetry_3
    _geom_torsion_site_symmetry_4
    _geom_torsion
    _geom_torsion_publ_flag
    O1 C3 C4 C5 . . . . 1.4(4) ?
    N2 C3 C4 C5 . . . . -178.1(2) ?
    O1 C3 C4 O2 . . . . -179.53(19) ?
    N2 C3 C4 O2 . . . . 1.0(3) ?
    O2 C4 C5 C6 . . . . 0.2(3) ?
    C3 C4 C5 C6 . . . . 179.3(2) ?
    C4 C5 C6 C7 . . . . -0.2(3) ?
    C5 C6 C7 O2 . . . . 0.2(3) ?
    N1 C1 C8 C9 . . . . 27.7(3) ?
    N1 C1 C8 C13 . . . . -155.8(2) ?
    C13 C8 C9 C10 . . . . -0.6(3) ?
    C1 C8 C9 C10 . . . . 175.9(2) ?
    C8 C9 C10 C11 . . . . -0.3(4) ?
    C9 C10 C11 C12 . . . . 0.6(4) ?
    C10 C11 C12 C13 . . . . 0.0(4) ?
    C11 C12 C13 C8 . . . . -0.8(3) ?
    C9 C8 C13 C12 . . . . 1.1(3) ?
    C1 C8 C13 C12 . . . . -175.5(2) ?
    C6 C7 O2 C4 . . . . -0.1(2) ?
    C5 C4 O2 C7 . . . . -0.1(2) ?
    C3 C4 O2 C7 . . . . -179.4(2) ?
    N2 C2 N1 C1 . . . . -175.32(19) ?
    S1 C2 N1 C1 . . . . 4.4(3) ?
    C8 C1 N1 C2 . . . . -104.7(2) ?
    O1 C3 N2 C2 . . . . -3.1(3) ?
    C4 C3 N2 C2 . . . . 176.4(2) ?
    N1 C2 N2 C3 . . . . -2.3(3) ?
    S1 C2 N2 C3 . . . . 178.05(17) ?
loop_
    _geom_hbond_atom_site_label_D
    _geom_hbond_atom_site_label_H
    _geom_hbond_atom_site_label_A
    _geom_hbond_site_symmetry_A
    _geom_hbond_distance_DH
    _geom_hbond_distance_HA
    _geom_hbond_distance_DA
    _geom_hbond_angle_DHA
    _geom_hbond_publ_flag
    N1 H1 O1 . 0.88 2.00 2.697(3) 135 y
    N2 H2 S1 6_555 0.88 2.70 3.578(2) 174 y
    C7 H7 O1 7_564 0.95 2.58 3.423(3) 148 y
