# Supplementary material for: 1-Benzyl-3-(2-furo­yl)thio­urea
Source: Acta Crystallogr Sect E Struct Rep Online. 2008 Mar 12;64(Pt 4):o695. doi: 10.1107/S1600536808006181 (PMC2960941; doi:10.1107/S1600536808006181)
Supplement: Supplementary file 2 [file e-64-0o695-Isup2.hkl]

#
# h,k,l, Fc-squared, Fo-squared, sigma(Fo-squared) and status flag
#
data_I
_shelx_title ' Cuba 2d'
_shelx_refln_list_code          4
_shelx_F_calc_maximum      154.78
_exptl_crystal_F_000      1088.00
_reflns_d_resolution_high  0.8411
 
loop_
 _symmetry_equiv_pos_as_xyz
 'x, y, z'
 '-x, -y, z+1/2'
 'x+1/2, -y+1/2, -z+3/4'
 '-x+1/2, y+1/2, -z+1/4'
 '-y, -x, -z+1/2'
 'y, x, -z'
 'y+1/2, -x+1/2, z+3/4'
 '-y+1/2, x+1/2, z+1/4'
 
_cell_length_a     9.4450
_cell_length_b     9.4450
_cell_length_c    27.1070
_cell_angle_alpha  90.000
_cell_angle_beta   90.000
_cell_angle_gamma  90.000
 
_shelx_F_squared_multiplier     1.000
 
loop_
 _refln_index_h
 _refln_index_k
 _refln_index_l
 _refln_F_squared_calc
 _refln_F_squared_meas
 _refln_F_squared_sigma
 _refln_observed_status
   0   2   0      307.15      275.36      6.26 o
   1   2   0     3191.91     3120.68     48.48 o
   1   3   0     6063.58     5720.58     84.81 o
   2   3   0     5543.35     5378.38     86.84 o
   3   3   0      876.55      708.38     21.46 o
   0   4   0      683.33      586.84     19.63 o
   1   4   0      560.11      536.19     10.42 o
   2   4   0      261.99      280.36      7.92 o
   3   4   0      786.12      807.88     19.44 o
   4   4   0     6732.22     6648.59    142.92 o
   1   5   0     3309.23     3326.37     48.89 o
   2   5   0      210.76      229.57      7.96 o
   3   5   0       62.64       61.45      6.78 o
   4   5   0       12.76       16.10      4.87 o
   5   5   0     3271.08     3288.78     97.28 o
   0   6   0     1435.22     1377.33     38.02 o
   1   6   0      513.94      513.94     11.94 o
   2   6   0      290.81      281.83      8.06 o
   3   6   0     1947.84     1899.94     37.86 o
   4   6   0      221.36      229.91      9.94 o
   5   6   0        6.43       -5.72      5.10 o
   6   6   0     3775.18     3686.38     94.18 o
   1   7   0        0.34       -3.58      5.06 o
   2   7   0     1141.92     1088.11     23.27 o
   3   7   0       25.96       20.46      5.44 o
   4   7   0        1.42        0.86      6.52 o
   5   7   0      409.75      380.47     12.88 o
   6   7   0      883.20      953.40     39.63 o
   7   7   0        0.01        6.33     18.09 o
   0   8   0      375.85      373.52     20.67 o
   1   8   0       13.05        7.29      5.66 o
   2   8   0       17.94       18.01      6.91 o
   3   8   0     1062.04     1042.90     52.91 o
   4   8   0      811.11      754.46     31.77 o
   5   8   0       26.18       39.34     13.11 o
   6   8   0       49.81       46.64     14.38 o
   7   8   0      424.92      451.99     40.79 o
   1   9   0      417.20      485.59     20.08 o
   2   9   0      821.48      845.40     27.78 o
   3   9   0        0.05      -11.92     12.23 o
   4   9   0       25.23       22.82      9.68 o
   5   9   0      448.80      519.08     30.18 o
   6   9   0        0.46        2.73     10.73 o
   0  10   0     1740.12     1801.93    103.10 o
   1  10   0      793.44      842.90     31.18 o
   2  10   0      179.19      186.65     14.05 o
   3  10   0      135.44      135.44     17.37 o
   4  10   0      261.79      266.56     23.14 o
   5  10   0       59.63       46.05     14.09 o
   1  11   0        0.94      -17.03     11.36 o
   2  11   0       48.72       41.53     12.20 o
  -1   2   1     1637.82     1497.25     24.79 o
   1   2   1     1650.06     1498.82     25.27 o
  -2   3   1     2302.78     2330.49     40.18 o
  -1   3   1     6625.32     6262.74     91.67 o
   0   3   1     3197.89     3081.00     41.28 o
   1   3   1     6754.72     6433.27     93.76 o
   2   3   1     2280.23     2309.59     40.34 o
   3   3   1      714.81      626.10     18.27 o
  -3   4   1      875.04      827.36     17.50 o
  -2   4   1     4078.49     4153.51     64.32 o
  -1   4   1     1074.69     1076.36     17.64 o
   0   4   1       90.67      104.57      4.41 o
   1   4   1     1080.37     1076.76     18.12 o
   2   4   1     4030.76     4116.00     64.10 o
   3   4   1      911.96      900.93     18.91 o
   4   4   1    23956.79    24953.37    582.99 o
  -4   5   1       32.60       43.98      6.67 o
  -3   5   1     3101.83     3208.76     58.77 o
  -2   5   1     1621.95     1668.62     28.17 o
  -1   5   1     1023.22      989.52     17.32 o
   0   5   1      417.19      423.33     10.12 o
   1   5   1     1021.68     1023.75     19.58 o
   2   5   1     1616.27     1663.15     31.52 o
   3   5   1     3013.20     3121.34     57.32 o
   4   5   1       27.77       30.87      5.22 o
   5   5   1      310.87      305.42      9.93 o
  -5   6   1      819.20      811.81     27.77 o
  -4   6   1      714.19      759.06     19.96 o
  -3   6   1      127.97      112.61      7.89 o
  -2   6   1      291.90      283.49      7.81 o
  -1   6   1     1546.74     1577.99     27.28 o
   0   6   1     1645.82     1689.77     29.79 o
   1   6   1     1563.70     1572.86     28.08 o
   2   6   1      280.98      280.03      9.03 o
   3   6   1      125.50      106.50      7.35 o
   4   6   1      707.61      719.90     19.63 o
   5   6   1      803.94      788.35     19.94 o
   6   6   1     5414.81     5399.35    215.57 o
  -6   7   1       92.30       94.83     44.31 o
  -5   7   1      491.12      462.60     15.52 o
  -4   7   1     1040.11     1060.31     26.98 o
  -3   7   1      289.01      276.29     15.57 o
  -2   7   1       44.57       42.21      5.08 o
  -1   7   1      980.00     1038.91     20.38 o
   0   7   1     1971.71     2123.62     39.33 o
   1   7   1      969.56      964.08     18.83 o
   2   7   1       45.11       36.68      5.13 o
   3   7   1      284.05      256.54     18.00 o
   4   7   1     1031.07     1021.14     26.50 o
   5   7   1      512.96      473.04     23.13 o
   6   7   1       96.44      116.22     16.89 o
   7   7   1      463.33      467.78     31.95 o
  -7   8   1       81.97      103.04     21.71 o
  -6   8   1      116.87      129.54     26.68 o
  -5   8   1      123.63      107.77     16.07 o
  -4   8   1      232.86      209.70     12.76 o
  -3   8   1      958.27      990.52     24.12 o
  -2   8   1      292.48      302.58     10.60 o
  -1   8   1      218.29      207.87     10.27 o
   0   8   1      619.56      684.50     17.04 o
   1   8   1      226.32      212.42      9.59 o
   2   8   1      291.93      289.10     10.49 o
   3   8   1      977.80     1019.24     34.59 o
   4   8   1      239.48      225.08     13.04 o
   5   8   1      125.51      150.02     19.15 o
   6   8   1      119.60      141.65     17.18 o
   7   8   1       80.07       68.28     19.82 o
  -6   9   1      109.78      100.28     15.63 o
  -5   9   1       37.87       27.56     11.54 o
  -4   9   1       53.05       39.00     13.01 o
  -3   9   1      755.25      715.20     51.99 o
  -2   9   1      330.09      322.24     15.32 o
  -1   9   1       49.70       46.74      9.86 o
   0   9   1       17.89       35.37     24.41 o
   1   9   1       48.38       54.97      8.62 o
   2   9   1      318.68      313.43     14.88 o
   3   9   1      771.72      788.36     33.67 o
   4   9   1       49.52       69.60     11.65 o
   5   9   1       40.14       39.49     10.69 o
   6   9   1      109.68      127.83     19.15 o
  -5  10   1       15.10        9.45     10.14 o
  -4  10   1       78.49       68.82     14.32 o
  -3  10   1      202.75      201.95     19.66 o
  -2  10   1      266.76      276.97     16.13 o
  -1  10   1      265.61      266.86     22.32 o
   0  10   1       61.98       58.42     10.06 o
   1  10   1      257.74      249.44     16.27 o
   2  10   1      264.72      337.71     24.13 o
   3  10   1      197.82      221.43     18.78 o
   4  10   1       74.78       53.78     12.68 o
   5  10   1       16.12        7.34     13.38 o
  -2  11   1       98.66       77.55     12.15 o
  -1  11   1       16.75       11.48      9.65 o
   0  11   1        9.88        1.65     11.49 o
   1  11   1       19.52       26.14     12.56 o
   2  11   1      102.09       70.94     12.51 o
  -1   2   2      924.02      980.60     17.51 o
   0   2   2    18117.03    16350.69    392.94 o
   1   2   2      913.28      944.62     16.51 o
  -2   3   2     1850.39     1867.77     33.04 o
  -1   3   2     3611.76     3506.76     47.17 o
   0   3   2      285.68      308.95      8.67 o
   1   3   2     3568.00     3423.11     53.48 o
   2   3   2     1844.43     1910.60     34.01 o
   3   3   2     6339.10     6444.37     97.95 o
  -3   4   2     1500.20     1506.11     29.87 o
  -2   4   2      464.21      511.31     11.35 o
  -1   4   2     2516.13     2479.55     35.82 o
   0   4   2      351.06      310.74      6.61 o
   1   4   2     2459.68     2278.46    131.53 o
   2   4   2      481.24      521.57     28.01 o
   3   4   2     1486.24     1479.61     29.18 o
   4   4   2      280.74      316.90      9.71 o
  -4   5   2      863.94      817.33     17.57 o
  -3   5   2      627.52      600.22     14.59 o
  -2   5   2     2052.97     2169.64     32.92 o
  -1   5   2      522.98      516.80     10.64 o
   0   5   2     1480.67     1351.13     25.14 o
   1   5   2      521.10      542.39     11.07 o
   2   5   2     2067.40     2177.25     36.60 o
   3   5   2      621.50      627.22     15.53 o
   4   5   2      852.87      844.08     18.52 o
   5   5   2      261.06      263.81      9.45 o
  -5   6   2      270.89      285.29     10.99 o
  -4   6   2      390.02      393.70     12.20 o
  -3   6   2        5.79       13.07      5.81 o
  -2   6   2      372.49      350.61      9.27 o
  -1   6   2      936.43      988.06     19.05 o
   0   6   2       28.93       21.93      4.77 o
   1   6   2      925.71     1002.55     18.77 o
   2   6   2      377.25      392.34     15.44 o
   3   6   2        4.92       11.43      5.85 o
   4   6   2      381.69      402.05     12.83 o
   5   6   2      286.13      277.34     10.38 o
   6   6   2        9.43       -8.52      6.23 o
  -6   7   2       19.42       27.13     11.51 o
  -5   7   2      812.96      755.87     24.31 o
  -4   7   2      508.90      543.98     17.10 o
  -3   7   2      373.78      365.19     11.17 o
  -2   7   2      401.31      400.44     11.50 o
  -1   7   2      467.26      478.69     12.53 o
   0   7   2       42.64       31.75      5.06 o
   1   7   2      474.78      487.56     12.99 o
   2   7   2      399.15      407.84     13.71 o
   3   7   2      388.41      411.51     12.87 o
   4   7   2      508.57      567.68     21.68 o
   5   7   2      806.36      753.34     24.54 o
   6   7   2       19.54       26.45     12.60 o
   7   7   2      155.13      154.39     20.19 o
  -7   8   2       46.62       49.41     14.02 o
  -6   8   2       43.22       55.59     14.94 o
  -5   8   2      193.79      218.33     20.08 o
  -4   8   2      228.95      243.31     24.29 o
  -3   8   2       45.57       51.10      7.82 o
  -2   8   2      799.70      819.21     19.74 o
  -1   8   2      651.14      686.79     18.02 o
   0   8   2       44.77       57.21      8.22 o
   1   8   2      642.76      705.54     23.73 o
   2   8   2      808.48      816.80     25.12 o
   3   8   2       46.57       44.37      7.25 o
   4   8   2      228.33      243.13     20.19 o
   5   8   2      194.61      236.43     23.51 o
   6   8   2       43.41       30.73     13.74 o
   7   8   2       46.15       28.03     17.63 o
  -6   9   2      173.75      163.47     17.48 o
  -5   9   2      136.00      145.69     15.37 o
  -4   9   2      283.49      281.21     20.24 o
  -3   9   2      170.48      159.68     13.58 o
  -2   9   2       65.75       66.50      9.11 o
  -1   9   2      111.10      108.26     10.05 o
   0   9   2       42.50       47.69      9.85 o
   1   9   2      109.13      115.73     11.99 o
   2   9   2       65.66       56.48      9.04 o
   3   9   2      165.93      140.30     15.13 o
   4   9   2      292.60      335.47     25.78 o
   5   9   2      135.03      119.79     15.45 o
   6   9   2      171.58      201.91     48.38 o
  -5  10   2       68.38       62.86     15.80 o
  -4  10   2       11.48       -7.42     12.61 o
  -3  10   2      119.45       97.74     13.91 o
  -2  10   2      116.12      141.47     12.63 o
  -1  10   2      204.75      222.88     14.37 o
   0  10   2       13.18       26.19     10.26 o
   1  10   2      199.99      198.44     16.58 o
   2  10   2      117.87      105.04     16.84 o
   3  10   2      115.68      123.66     16.21 o
   4  10   2       11.20       37.14     16.40 o
   5  10   2       70.69       80.20     15.06 o
  -2  11   2        3.90       15.12     12.05 o
  -1  11   2       35.69       27.56      9.92 o
   0  11   2      334.70      305.95     26.71 o
   1  11   2       32.64       28.36      9.93 o
   2  11   2        4.15       19.96     10.58 o
   1   1   3     1536.69     1408.08     33.64 o
  -1   2   3     4643.21     4415.28     89.31 o
   0   2   3     3987.23     3687.16     43.91 o
   1   2   3     4665.47     4512.59     62.93 o
   2   2   3     2655.71     2664.44     46.29 o
  -2   3   3     1967.97     1947.43     35.48 o
  -1   3   3      761.12      761.70     12.25 o
   0   3   3     2500.19     2530.62     31.95 o
   1   3   3      752.93      750.95     13.63 o
   2   3   3     1958.25     1934.19     35.09 o
   3   3   3      537.78      514.91     11.69 o
  -3   4   3     2201.28     2316.54     42.25 o
  -2   4   3      898.91      966.37     18.23 o
  -1   4   3      457.58      453.48      8.81 o
   0   4   3       10.37       10.34      3.88 o
   1   4   3      463.11      469.72      8.91 o
   2   4   3      889.13      951.58     17.83 o
   3   4   3     2217.87     2275.27     41.99 o
   4   4   3     4235.78     4445.54     72.58 o
  -4   5   3       19.50       26.66      6.33 o
  -3   5   3      627.14      697.84     16.94 o
  -2   5   3       53.59       56.39      5.08 o
  -1   5   3      284.63      265.29      6.74 o
   0   5   3     4221.94     4195.88    106.82 o
   1   5   3      288.91      301.97     10.24 o
   2   5   3       52.07       56.60      4.66 o
   3   5   3      632.21      675.40     16.84 o
   4   5   3       18.70       15.96      4.88 o
   5   5   3      464.94      459.94     13.22 o
  -5   6   3      689.54      710.85     25.88 o
  -4   6   3     1171.30     1227.78     27.00 o
  -3   6   3       72.21       85.32      7.77 o
  -2   6   3       35.12       38.41      5.30 o
  -1   6   3      950.16     1015.67     19.52 o
   0   6   3       40.97       55.52      6.48 o
   1   6   3      953.72      993.46     27.97 o
   2   6   3       36.09       41.19      6.09 o
   3   6   3       74.21       86.37      7.84 o
   4   6   3     1168.15     1233.00     27.47 o
   5   6   3      690.94      759.77     21.59 o
   6   6   3     2015.66     1821.59     66.60 o
  -6   7   3       45.09       25.58     15.83 o
  -5   7   3      122.15      120.86     12.83 o
  -4   7   3        2.68        9.61      8.54 o
  -3   7   3      138.92      140.66      9.52 o
  -2   7   3      351.48      370.95     10.77 o
  -1   7   3      241.85      233.31      8.50 o
   0   7   3        0.65       -8.16      5.44 o
   1   7   3      244.57      244.53      8.90 o
   2   7   3      350.61      369.37     11.10 o
   3   7   3      137.74      149.72      9.92 o
   4   7   3        2.79       16.14      6.53 o
   5   7   3      119.17      105.62     11.43 o
   6   7   3       45.46       35.50     14.02 o
   7   7   3      291.61      291.87     23.02 o
  -7   8   3        9.74       26.23     17.91 o
  -6   8   3       21.56       28.35     16.59 o
  -5   8   3       58.22       57.28      8.14 o
  -4   8   3       86.50       67.80      7.60 o
  -3   8   3      192.52      204.17      9.32 o
  -2   8   3      297.43      294.62     11.09 o
  -1   8   3      143.74      153.70      8.88 o
   0   8   3        3.95        0.37      6.17 o
   1   8   3      143.02      146.24      8.72 o
   2   8   3      297.20      307.31     11.72 o
   3   8   3      192.48      187.00      9.07 o
   4   8   3       85.39       76.40     13.32 o
   5   8   3       57.57       52.04     14.02 o
   6   8   3       20.74        0.09     12.55 o
   7   8   3       10.04       19.47     18.22 o
  -6   9   3       21.06       11.44      9.93 o
  -5   9   3      164.20      182.75     18.14 o
  -4   9   3       44.25       43.35     13.87 o
  -3   9   3       85.94       91.56     11.26 o
  -2   9   3      114.94      122.18     10.85 o
  -1   9   3       40.32       27.61     11.10 o
   0   9   3      113.42      111.12     12.27 o
   1   9   3       39.27       36.91      9.74 o
   2   9   3      114.65      139.54     10.65 o
   3   9   3       88.25       93.13     12.79 o
   4   9   3       45.33       44.12     10.70 o
   5   9   3      165.04      171.38     19.08 o
   6   9   3       20.39       16.45     13.65 o
  -5  10   3       36.26       19.97     11.82 o
  -4  10   3       72.45       83.85     15.27 o
  -3  10   3      114.44       78.58     13.41 o
  -2  10   3      141.06      141.64     13.30 o
  -1  10   3       76.26       84.15     13.84 o
   0  10   3      193.13      207.70     14.85 o
   1  10   3       77.15       77.59     19.06 o
   2  10   3      143.21      157.82     14.88 o
   3  10   3      114.94      123.15     31.16 o
   4  10   3       71.34       51.80     11.90 o
   5  10   3       36.52       22.22     20.58 o
  -2  11   3        5.28        3.44      9.51 o
  -1  11   3      181.34      142.35     15.67 o
   0  11   3       16.03        2.07      9.20 o
   1  11   3      180.82      127.90     14.74 o
   2  11   3        5.22       17.19     13.58 o
   0   1   4     5492.87     5060.69     66.71 o
   1   1   4     5583.64     5267.97     69.01 o
  -1   2   4      363.19      336.16     12.37 o
   0   2   4      281.81      282.36      4.68 o
   1   2   4      353.49      344.22      7.01 o
   2   2   4     2129.32     2093.49     34.07 o
  -2   3   4     2370.08     2486.93     44.76 o
  -1   3   4     1139.06     1156.82     27.17 o
   0   3   4      157.78      184.16      6.12 o
   1   3   4     1143.23     1175.27     21.02 o
   2   3   4     2377.18     2512.49     47.91 o
   3   3   4     4112.13     4064.12     64.40 o
  -3   4   4        6.81        4.28      3.68 o
  -2   4   4      142.17      137.45      5.66 o
  -1   4   4     1267.05     1328.12     19.87 o
   0   4   4     1317.55     1132.33     38.88 o
   1   4   4     1259.21     1264.80     22.29 o
   2   4   4      142.16      130.76      6.21 o
   3   4   4        5.91        7.92      3.74 o
   4   4   4        8.32        4.21      3.84 o
  -4   5   4       35.07       33.96      5.27 o
  -3   5   4      502.59      512.34     13.72 o
  -2   5   4      175.96      189.60      7.79 o
  -1   5   4      460.76      498.90     11.98 o
   0   5   4      473.06      500.30      9.50 o
   1   5   4      465.57      491.02     10.52 o
   2   5   4      173.77      179.32      6.68 o
   3   5   4      505.95      496.87     12.79 o
   4   5   4       35.28       36.28      5.13 o
   5   5   4     1155.07     1157.83     23.07 o
  -5   6   4      135.06      115.71      9.37 o
  -4   6   4      171.99      169.38      9.30 o
  -3   6   4       34.05       35.65      4.45 o
  -2   6   4       12.42       19.12      3.89 o
  -1   6   4     1138.52     1215.53     36.77 o
   0   6   4      254.21      293.92     15.77 o
   1   6   4     1127.13     1212.62     20.12 o
   2   6   4       12.51       13.53      3.38 o
   3   6   4       33.38       29.58      5.35 o
   4   6   4      167.33      158.50      9.13 o
   5   6   4      136.15      136.21      8.58 o
   6   6   4       11.64       13.22      6.42 o
  -6   7   4       68.71       77.98     13.81 o
  -5   7   4      626.24      569.87     26.78 o
  -4   7   4       38.42       39.47      5.64 o
  -3   7   4      263.58      264.76     10.99 o
  -2   7   4      282.87      278.15     16.32 o
  -1   7   4      409.72      418.00     10.78 o
   0   7   4     1113.04     1176.37     24.45 o
   1   7   4      409.34      409.44     16.58 o
   2   7   4      276.09      279.85      9.52 o
   3   7   4      262.61      264.03     10.25 o
   4   7   4       39.88       30.18      8.26 o
   5   7   4      626.90      572.58     26.49 o
   6   7   4       71.43       73.01     14.12 o
   7   7   4       14.36        5.37     16.86 o
  -7   8   4      246.92      244.05     26.84 o
  -6   8   4      395.05      392.70     28.12 o
  -5   8   4       80.32       79.44     10.02 o
  -4   8   4       41.96       32.31      5.92 o
  -3   8   4      395.50      400.89     19.55 o
  -2   8   4      227.12      251.72      9.75 o
  -1   8   4      247.47      271.98     14.32 o
   0   8   4       15.21       16.64      5.14 o
   1   8   4      252.01      260.94     17.05 o
   2   8   4      228.32      233.75      9.83 o
   3   8   4      401.40      411.18     13.83 o
   4   8   4       40.31       13.75     10.40 o
   5   8   4       80.33       78.00     18.51 o
   6   8   4      397.72      441.37     48.38 o
   7   8   4      242.10      164.84     26.68 o
  -6   9   4        8.25       13.23     13.53 o
  -5   9   4       81.25       67.76     15.29 o
  -4   9   4      134.81      113.67     14.43 o
  -3   9   4       74.56       65.36     10.44 o
  -2   9   4      174.02      182.74     12.14 o
  -1   9   4      352.77      386.81     16.12 o
   0   9   4        4.04        5.47      9.53 o
   1   9   4      349.47      403.66     17.95 o
   2   9   4      172.29      173.19     12.95 o
   3   9   4       75.56       64.04     11.46 o
   4   9   4      135.51      170.79     14.68 o
   5   9   4       84.34      100.93     13.73 o
   6   9   4        8.16      -23.07     15.38 o
  -4  10   4      101.91       89.12     16.00 o
  -3  10   4       14.37        3.37     17.00 o
  -2  10   4       54.05       70.69     12.50 o
  -1  10   4       89.54       86.54     10.68 o
   0  10   4       52.34       58.24     10.13 o
   1  10   4       90.68       80.26      9.80 o
   2  10   4       53.58       45.00     10.05 o
   3  10   4       14.87       12.69     10.91 o
   4  10   4       99.50       60.69     12.07 o
  -1  11   4       77.77       54.53     11.56 o
   0  11   4       12.62       23.91     11.22 o
   1  11   4       76.40       55.01     16.84 o
   0   1   5       42.61       45.37      2.48 o
   1   1   5     8435.11     8032.19    114.49 o
  -1   2   5     2955.91     2843.76     34.30 o
   0   2   5       35.56       49.69      7.56 o
   1   2   5     2912.84     2781.49     37.38 o
   2   2   5     3606.49     3472.62     48.52 o
  -2   3   5     1183.53     1167.78     23.94 o
  -1   3   5      213.86      194.36      6.07 o
   0   3   5     2300.68     2238.13     29.19 o
   1   3   5      199.87      172.42      5.30 o
   2   3   5     1203.58     1159.10     26.13 o
   3   3   5     2682.66     2665.70     43.80 o
  -3   4   5     1536.17     1593.48     30.91 o
  -2   4   5     1005.14      975.17     16.99 o
  -1   4   5     3248.34     3238.86     53.25 o
   0   4   5       10.57       17.51      4.26 o
   1   4   5     3223.55     3221.28     56.07 o
   2   4   5      998.99      971.03     18.24 o
   3   4   5     1502.24     1528.24     31.03 o
   4   4   5      705.84      708.95     16.08 o
  -4   5   5      159.74      142.29      7.21 o
  -3   5   5     1633.62     1627.83     33.41 o
  -2   5   5       16.18       16.66      3.75 o
  -1   5   5      258.23      269.26      7.65 o
   0   5   5      264.15      219.98      8.23 o
   1   5   5      266.23      285.87     10.54 o
   2   5   5       19.78       30.82      4.81 o
   3   5   5     1619.02     1691.98     33.48 o
   4   5   5      157.03      131.97      9.10 o
   5   5   5        2.17       -6.10      5.51 o
  -5   6   5      667.80      665.89     23.73 o
  -4   6   5      104.91      100.64      8.85 o
  -3   6   5      166.16      166.19      7.13 o
  -2   6   5      462.13      470.18     10.41 o
  -1   6   5      410.02      394.71     19.96 o
   0   6   5      420.17      433.71     16.72 o
   1   6   5      412.98      419.44      9.96 o
   2   6   5      456.10      429.46     11.18 o
   3   6   5      168.57      167.02      9.15 o
   4   6   5      104.06      109.75     11.61 o
   5   6   5      670.13      680.63     26.02 o
   6   6   5      477.70      458.35     21.14 o
  -6   7   5       90.24       80.62     17.66 o
  -5   7   5      675.32      641.24     28.58 o
  -4   7   5      157.08      147.85      9.51 o
  -3   7   5      240.92      229.08      8.94 o
  -2   7   5       91.04       88.79      7.25 o
  -1   7   5      391.97      391.75     23.79 o
   0   7   5      204.53      189.93     11.33 o
   1   7   5      406.66      440.02     12.49 o
   2   7   5       92.78      104.66      7.29 o
   3   7   5      244.39      243.37      9.39 o
   4   7   5      151.31      130.36      8.47 o
   5   7   5      664.73      639.92     32.07 o
   6   7   5       90.47      102.20     16.86 o
   7   7   5        8.11       12.43     13.57 o
  -7   8   5      146.47      164.29     22.35 o
  -6   8   5       46.03       26.75     17.58 o
  -5   8   5      118.52      127.85      9.74 o
  -4   8   5       12.86       17.16      5.87 o
  -3   8   5       12.45       21.07      9.06 o
  -2   8   5      379.90      388.20     13.30 o
  -1   8   5      410.20      420.79     16.89 o
   0   8   5      481.82      523.07     15.53 o
   1   8   5      398.23      413.55     12.86 o
   2   8   5      388.84      394.48     14.73 o
   3   8   5       10.92       13.29      6.86 o
   4   8   5       14.40       14.93      8.32 o
   5   8   5      115.87      111.78     17.63 o
   6   8   5       50.33       39.58     12.46 o
   7   8   5      146.55      143.02     20.08 o
  -6   9   5      106.67      126.76     21.72 o
  -5   9   5       56.74       78.31     21.23 o
  -4   9   5      162.50      128.15     13.71 o
  -3   9   5      543.41      566.83     37.01 o
  -2   9   5       71.15       77.73      9.10 o
  -1   9   5      249.04      293.18     14.86 o
   0   9   5      189.64      207.45     13.75 o
   1   9   5      248.02      262.84     13.09 o
   2   9   5       74.34       71.06     12.01 o
   3   9   5      526.98      570.08     27.59 o
   4   9   5      161.90      159.51     16.78 o
   5   9   5       55.56       83.01     14.45 o
   6   9   5      108.55      171.85     73.70 o
  -4  10   5      115.59      125.49     26.27 o
  -3  10   5      117.58      100.45     13.54 o
  -2  10   5       97.01      120.87     13.58 o
  -1  10   5      391.58      401.13     22.01 o
   0  10   5      141.59      140.27     11.31 o
   1  10   5      394.02      417.17     37.59 o
   2  10   5      100.60      126.37     12.93 o
   3  10   5      121.37      127.23     16.02 o
   4  10   5      119.67       98.02     14.85 o
  -1  11   5      724.18      616.15     34.12 o
   0  11   5       88.59       89.02     13.58 o
   1  11   5      721.23      604.41     47.43 o
   0   1   6     1851.42     1788.78     23.56 o
   1   1   6      210.40      179.79      9.52 o
  -1   2   6     1076.54     1062.22     13.99 o
   0   2   6     1046.57      974.41     14.44 o
   1   2   6     1061.64     1041.69     15.41 o
   2   2   6    10374.62     9769.09    199.44 o
  -2   3   6      617.11      645.01     20.83 o
  -1   3   6      984.71      907.25     13.90 o
   0   3   6      575.89      541.90      8.92 o
   1   3   6      986.75      920.64     15.40 o
   2   3   6      617.57      648.66     27.06 o
   3   3   6     2518.68     2300.43     44.35 o
  -3   4   6        7.10       -0.04      4.21 o
  -2   4   6      310.90      315.00      7.73 o
  -1   4   6     3625.64     3478.15     68.39 o
   0   4   6     1702.93     1661.32     82.14 o
   1   4   6     3663.15     3535.98     65.30 o
   2   4   6      317.93      306.79      8.93 o
   3   4   6        8.22        7.33      4.07 o
   4   4   6      606.41      634.38     14.10 o
  -4   5   6     3263.79     3305.35     55.29 o
  -3   5   6       48.39       39.52      5.26 o
  -2   5   6       24.50       22.98      3.74 o
  -1   5   6      187.25      175.21      7.63 o
   0   5   6     7410.34     7170.47    159.50 o
   1   5   6      191.58      176.08      5.71 o
   2   5   6       24.35       20.77      4.70 o
   3   5   6       45.93       36.11      4.75 o
   4   5   6     3300.77     3343.86     58.18 o
   5   5   6        0.03       -0.76      5.01 o
  -5   6   6      469.70      494.09     16.11 o
  -4   6   6      264.49      275.57      9.62 o
  -3   6   6      443.19      465.68     11.74 o
  -2   6   6     1869.39     1997.34     31.81 o
  -1   6   6      172.54      168.00      6.62 o
   0   6   6       14.69       15.75      3.83 o
   1   6   6      181.66      170.63      9.18 o
   2   6   6     1899.33     1955.15     32.98 o
   3   6   6      454.93      441.51     12.79 o
   4   6   6      272.74      256.26     16.04 o
   5   6   6      449.25      457.10     14.25 o
   6   6   6       34.71       52.45     11.12 o
  -6   7   6       25.95        8.90     10.94 o
  -5   7   6      492.24      454.19     43.67 o
  -4   7   6      217.44      226.45     12.57 o
  -3   7   6      849.80      877.85     18.93 o
  -2   7   6      306.16      297.19     10.46 o
  -1   7   6     1269.23     1270.14     42.39 o
   0   7   6       28.41       22.19      4.04 o
   1   7   6     1252.33     1338.20     27.58 o
   2   7   6      307.37      324.31      9.13 o
   3   7   6      862.79      910.56     32.49 o
   4   7   6      217.56      208.42     11.07 o
   5   7   6      500.58      456.26     31.98 o
   6   7   6       24.84       21.86     11.93 o
   7   7   6      609.58      598.55     40.62 o
  -7   8   6       64.70       67.83     19.79 o
  -6   8   6      222.87      235.84     26.90 o
  -5   8   6      193.74      195.20     19.52 o
  -4   8   6      264.71      286.01     20.41 o
  -3   8   6      137.60      130.56     22.48 o
  -2   8   6      655.38      630.06     25.17 o
  -1   8   6      216.96      226.03      9.38 o
   0   8   6        0.63       -0.56      5.44 o
   1   8   6      211.25      214.18     10.08 o
   2   8   6      644.19      659.95     17.46 o
   3   8   6      131.77      126.91      8.93 o
   4   8   6      253.49      243.32     15.76 o
   5   8   6      198.07      187.01     20.35 o
   6   8   6      216.34      233.96     24.56 o
   7   8   6       65.87       63.85     20.14 o
  -6   9   6       94.26      132.01     20.74 o
  -5   9   6       72.84       60.79     12.30 o
  -4   9   6      295.32      308.79     28.73 o
  -3   9   6      269.33      242.25     15.37 o
  -2   9   6        7.72       13.53      7.28 o
  -1   9   6      170.32      181.86     11.43 o
   0   9   6     1573.41     1719.44     50.18 o
   1   9   6      170.01      181.06     11.84 o
   2   9   6        7.86        7.27      8.95 o
   3   9   6      276.91      293.73     20.72 o
   4   9   6      291.74      309.34     27.49 o
   5   9   6       73.06       81.67     24.79 o
   6   9   6       88.79       80.09     17.58 o
  -4  10   6       88.12       81.44     17.23 o
  -3  10   6      120.75      113.80     15.95 o
  -2  10   6       81.17       88.81     10.90 o
  -1  10   6      208.12      199.23     14.48 o
   0  10   6       19.97       15.54      9.48 o
   1  10   6      212.54      247.36     17.00 o
   2  10   6       77.15       82.64     16.48 o
   3  10   6      119.73      121.67     16.66 o
   4  10   6       88.46      121.03     21.99 o
   0  11   6       35.93       20.20     10.16 o
   0   1   7     5754.39     5564.07     79.83 o
   1   1   7     6223.39     6019.83     71.76 o
  -1   2   7     2734.94     2540.68     40.79 o
   0   2   7     4681.03     4326.34     76.88 o
   1   2   7     2737.78     2537.42     35.10 o
   2   2   7        7.75        3.35      1.97 o
  -2   3   7     1927.94     1979.09     56.46 o
  -1   3   7      238.43      202.41      4.60 o
   0   3   7     1816.45     1761.00     22.85 o
   1   3   7      257.17      224.94      5.91 o
   2   3   7     1970.27     2038.95     51.22 o
   3   3   7      300.36      270.27      8.01 o
  -3   4   7      408.88      384.36     12.27 o
  -2   4   7     1412.70     1350.74     19.79 o
  -1   4   7     2127.47     2183.29     30.01 o
   0   4   7     2389.30     2163.70     63.21 o
   1   4   7     2082.63     2111.44     30.49 o
   2   4   7     1399.82     1339.12     35.19 o
   3   4   7      424.21      409.21     11.26 o
   4   4   7     1562.38     1654.18     30.94 o
  -4   5   7     1292.50     1318.96     33.90 o
  -3   5   7     2097.11     2215.11     38.02 o
  -2   5   7     2049.74     2150.15     32.38 o
  -1   5   7      558.08      506.39     15.64 o
   0   5   7      384.00      368.40      8.25 o
   1   5   7      550.91      496.68     10.22 o
   2   5   7     2086.60     2102.83     67.10 o
   3   5   7     2112.01     2133.46     40.91 o
   4   5   7     1268.79     1273.79     26.09 o
   5   5   7      265.65      245.85      9.02 o
  -5   6   7      168.63      169.67      9.24 o
  -4   6   7      526.93      516.58     14.70 o
  -3   6   7     1359.29     1357.03     24.71 o
  -2   6   7      458.72      473.06     10.72 o
  -1   6   7     1136.05     1158.17     44.81 o
   0   6   7      562.34      500.13     17.19 o
   1   6   7     1160.41     1140.47     33.05 o
   2   6   7      470.04      467.82     11.89 o
   3   6   7     1360.87     1398.07     30.38 o
   4   6   7      534.44      500.54     14.96 o
   5   6   7      173.48      157.49      9.00 o
   6   6   7      179.99      237.55     17.52 o
  -6   7   7      118.29      120.55     15.07 o
  -5   7   7      567.23      648.68     44.56 o
  -4   7   7      273.86      267.58     10.50 o
  -3   7   7      194.59      191.22      9.23 o
  -2   7   7      831.50      825.05     30.88 o
  -1   7   7      515.81      475.00     19.04 o
   0   7   7       71.03       69.63      5.80 o
   1   7   7      501.26      469.88     27.76 o
   2   7   7      822.50      854.00     17.40 o
   3   7   7      189.33      178.90     10.11 o
   4   7   7      256.32      227.45     11.38 o
   5   7   7      558.52      579.93     51.30 o
   6   7   7      122.75      116.33     12.35 o
   7   7   7      139.42      139.20     20.14 o
  -7   8   7       38.11       68.33     15.66 o
  -6   8   7       99.33      100.66     10.62 o
  -5   8   7      646.01      680.29     36.88 o
  -4   8   7      250.74      217.73     13.60 o
  -3   8   7      549.44      614.61     22.10 o
  -2   8   7      173.23      160.06     16.88 o
  -1   8   7     1489.56     1572.22     31.82 o
   0   8   7      973.01     1045.50     27.02 o
   1   8   7     1494.62     1596.64     32.43 o
   2   8   7      178.66      174.76      9.21 o
   3   8   7      550.18      565.04     23.82 o
   4   8   7      258.62      258.56     26.52 o
   5   8   7      649.95      714.43     39.34 o
   6   8   7      101.63      147.93     17.12 o
   7   8   7       35.84       14.13     20.08 o
  -6   9   7      213.43      222.52     28.49 o
  -5   9   7       91.45       65.65     27.58 o
  -4   9   7      265.45      219.24     20.75 o
  -3   9   7      412.66      429.54     36.03 o
  -2   9   7      226.21      235.36     12.23 o
  -1   9   7      273.87      274.00     14.63 o
   0   9   7      188.65      196.86     15.14 o
   1   9   7      275.61      279.06     14.33 o
   2   9   7      229.88      268.93     19.32 o
   3   9   7      406.51      448.85     49.10 o
   4   9   7      263.96      264.18     17.95 o
   5   9   7       87.43       78.63     13.51 o
   6   9   7      213.28      190.34     22.37 o
  -4  10   7       31.15       25.32     17.12 o
  -3  10   7      215.66      264.49     57.43 o
  -2  10   7      260.88      283.83     39.55 o
  -1  10   7      440.28      453.11     27.80 o
   0  10   7      205.69      203.16     13.98 o
   1  10   7      454.26      492.28     24.71 o
   2  10   7      256.83      273.52     19.55 o
   3  10   7      212.98      215.77     19.98 o
   4  10   7       32.99       57.45     13.73 o
   0   0   8    16135.24    16483.65    554.37 o
   0   1   8     4930.17     4717.17     64.12 o
   1   1   8     3659.83     3413.09     42.59 o
  -1   2   8     2472.03     2422.41     30.27 o
   0   2   8      578.35      555.62      8.64 o
   1   2   8     2500.49     2450.68     42.56 o
   2   2   8      567.03      610.11     17.39 o
  -2   3   8     2444.58     2225.73     58.10 o
  -1   3   8     1147.78     1109.04     29.97 o
   0   3   8      433.81      441.75      9.56 o
   1   3   8     1158.09     1120.16     34.35 o
   2   3   8     2462.49     2279.91     47.11 o
   3   3   8       13.01        8.06      3.07 o
  -3   4   8      734.03      824.65     17.39 o
  -2   4   8      529.19      572.17     21.36 o
  -1   4   8      872.70      877.73     13.15 o
   0   4   8     1112.53      919.17     39.58 o
   1   4   8      883.99      880.56     15.58 o
   2   4   8      520.61      544.81     22.67 o
   3   4   8      707.05      775.41     17.06 o
   4   4   8     2792.28     2973.52     50.92 o
  -4   5   8      766.66      764.87     18.67 o
  -3   5   8      422.29      428.00     10.50 o
  -2   5   8       42.49       39.13      3.94 o
  -1   5   8      422.26      377.20     11.50 o
   0   5   8     1827.29     1934.94     59.60 o
   1   5   8      439.65      405.24      8.44 o
   2   5   8       44.59       51.31      4.57 o
   3   5   8      417.47      389.74     13.02 o
   4   5   8      767.71      765.52     22.78 o
   5   5   8     1572.25     1480.37     28.20 o
  -5   6   8      363.87      333.80     11.93 o
  -4   6   8      499.55      520.83     13.61 o
  -3   6   8     1708.61     1757.09     30.95 o
  -2   6   8      403.23      441.36     10.16 o
  -1   6   8      345.45      344.39     17.15 o
   0   6   8      692.84      684.94     15.87 o
   1   6   8      326.84      321.00     10.94 o
   2   6   8      398.46      420.13      9.78 o
   3   6   8     1696.79     1727.95     35.52 o
   4   6   8      491.33      495.05     14.76 o
   5   6   8      360.71      352.22     15.84 o
   6   6   8      142.36      142.85     11.87 o
  -6   7   8      738.49      711.04     49.61 o
  -5   7   8       85.63       86.91     14.37 o
  -4   7   8      110.01      129.83      9.15 o
  -3   7   8      162.77      155.03      7.51 o
  -2   7   8     3598.29     3637.89    148.85 o
  -1   7   8      108.54      110.72      5.68 o
   0   7   8       15.08        2.41      5.35 o
   1   7   8      109.06       88.85      6.92 o
   2   7   8     3566.32     3766.76     56.01 o
   3   7   8      163.24      138.86      8.00 o
   4   7   8      117.98      121.01      9.81 o
   5   7   8       86.48       63.98     11.03 o
   6   7   8      744.18      717.02     35.24 o
   7   7   8        1.25      -11.10     12.45 o
  -7   8   8      313.76      326.59     46.23 o
  -6   8   8       69.22       61.12     17.18 o
  -5   8   8        8.33        6.84      6.97 o
  -4   8   8      224.07      225.12     12.72 o
  -3   8   8       32.70       34.53      5.86 o
  -2   8   8       84.56       93.85      7.63 o
  -1   8   8      288.83      288.40     10.33 o
   0   8   8      417.26      403.41     32.64 o
   1   8   8      297.45      326.87     13.14 o
   2   8   8       84.86       81.87      7.61 o
   3   8   8       40.28       41.90      6.23 o
   4   8   8      222.93      244.91     34.79 o
   5   8   8        7.91       -7.91     13.68 o
   6   8   8       68.68       68.20     27.13 o
   7   8   8      320.87      286.58     31.61 o
  -6   9   8       16.28        9.56     13.38 o
  -5   9   8      182.48      183.70     51.10 o
  -4   9   8      201.23      178.35     20.10 o
  -3   9   8      237.90      243.69     24.28 o
  -2   9   8      236.08      230.86     12.23 o
  -1   9   8      775.20      797.23     31.84 o
   0   9   8      249.80      284.52     20.99 o
   1   9   8      786.97      818.43     28.84 o
   2   9   8      230.76      276.75     15.52 o
   3   9   8      239.71      263.01     30.94 o
   4   9   8      203.54      220.13     32.91 o
   5   9   8      182.52      207.87     20.19 o
   6   9   8       16.86       27.62     16.70 o
  -4  10   8      216.31      204.92     26.84 o
  -3  10   8        5.37       12.78     14.34 o
  -2  10   8      108.42      102.87     11.78 o
  -1  10   8      164.21      182.24     14.08 o
   0  10   8       88.77       74.79     13.97 o
   1  10   8      164.18      199.76     22.84 o
   2  10   8      105.29      104.36     14.36 o
   3  10   8        5.45        4.93     14.08 o
   4  10   8      219.73      211.01     19.89 o
   0   1   9       11.77       10.82      1.57 o
   1   1   9     2451.47     2400.92     39.39 o
  -1   2   9      462.30      415.97      6.75 o
   0   2   9     2254.71     2169.83     36.79 o
   1   2   9      470.73      419.96      8.04 o
   2   2   9       75.75       57.57      4.01 o
  -2   3   9     1443.96     1489.08     31.39 o
  -1   3   9       85.60       88.67      4.49 o
   0   3   9     2074.34     1943.53     37.97 o
   1   3   9       77.26       75.33      4.87 o
   2   3   9     1458.95     1472.42     27.95 o
   3   3   9       59.09       61.55      4.06 o
  -3   4   9      768.01      814.99     15.28 o
  -2   4   9      197.90      189.09      8.28 o
  -1   4   9      675.45      686.41     19.29 o
   0   4   9       37.43       27.90      2.35 o
   1   4   9      656.12      685.73     13.94 o
   2   4   9      191.81      183.60      7.15 o
   3   4   9      772.96      772.63     37.50 o
   4   4   9      193.44      179.50      9.51 o
  -4   5   9       91.26       85.34      6.76 o
  -3   5   9      706.55      706.04     16.86 o
  -2   5   9      145.28      140.19      7.36 o
  -1   5   9      726.13      782.36     19.38 o
   0   5   9      130.00      123.51      6.80 o
   1   5   9      716.08      740.39     13.56 o
   2   5   9      132.80      131.85      5.37 o
   3   5   9      708.45      677.62     16.76 o
   4   5   9       90.30       85.35      8.56 o
   5   5   9      113.64       94.57      7.21 o
  -5   6   9      457.49      465.68     14.66 o
  -4   6   9       25.63       20.87      4.43 o
  -3   6   9     2390.80     2518.14     43.06 o
  -2   6   9       94.27       88.40      5.08 o
  -1   6   9      202.15      201.24     11.67 o
   0   6   9     2032.22     1910.76    106.63 o
   1   6   9      212.42      217.26      6.74 o
   2   6   9       90.62       79.05      6.27 o
   3   6   9     2396.78     2509.69     48.87 o
   4   6   9       27.02       30.09      5.76 o
   5   6   9      471.03      472.13     18.94 o
   6   6   9      403.43      399.65     16.16 o
  -6   7   9      263.93      260.50     27.91 o
  -5   7   9      347.56      341.19     15.04 o
  -4   7   9      174.94      172.28      8.11 o
  -3   7   9      420.54      431.09     11.81 o
  -2   7   9       44.12       50.96      6.49 o
  -1   7   9      203.25      202.82     11.56 o
   0   7   9      370.66      363.35     36.27 o
   1   7   9      206.79      196.66     12.96 o
   2   7   9       42.71       47.99      6.44 o
   3   7   9      413.61      421.31     13.95 o
   4   7   9      184.39      172.74     10.40 o
   5   7   9      350.39      342.71     17.36 o
   6   7   9      259.21      226.33     18.37 o
   7   7   9        1.93       10.96     16.28 o
  -7   8   9      107.24      109.64     15.56 o
  -6   8   9       88.00      120.36     21.97 o
  -5   8   9      107.88       99.59     12.79 o
  -4   8   9       27.59       19.79      7.04 o
  -3   8   9      274.09      267.58     19.45 o
  -2   8   9      183.62      180.83     13.84 o
  -1   8   9      650.96      639.30     17.94 o
   0   8   9      246.98      232.38     18.25 o
   1   8   9      647.42      632.93     19.41 o
   2   8   9      189.50      199.83      9.72 o
   3   8   9      281.02      307.09     15.90 o
   4   8   9       30.28       15.21     11.34 o
   5   8   9      108.90      120.30     15.31 o
   6   8   9       85.84       93.55     18.25 o
   7   8   9      107.54       91.74     16.22 o
  -5   9   9       81.31       78.12     17.91 o
  -4   9   9      119.41      142.11     16.60 o
  -3   9   9       84.95       67.85     15.40 o
  -2   9   9      150.90      139.72     12.80 o
  -1   9   9       70.20       84.66     10.48 o
   0   9   9      444.80      506.09     19.62 o
   1   9   9       67.70       67.88      8.70 o
   2   9   9      145.82      160.74     14.75 o
   3   9   9       85.43       68.89     12.61 o
   4   9   9      116.36      106.91     14.39 o
   5   9   9       82.28       94.91     26.63 o
  -4  10   9      119.37      128.65     20.34 o
  -3  10   9      217.44      240.92     30.00 o
  -2  10   9      130.34      123.80     15.09 o
  -1  10   9      470.28      446.58     23.63 o
   0  10   9        4.92        0.49      9.67 o
   1  10   9      462.35      458.12     25.56 o
   2  10   9      132.41      121.85     12.86 o
   3  10   9      219.36      186.34     19.41 o
   4  10   9      118.17      113.22     23.06 o
   0   1  10       33.12       35.73      2.14 o
   1   1  10        1.43       -1.21      2.18 o
  -1   2  10     3208.99     3156.75     44.27 o
   0   2  10     1226.30     1216.69     33.75 o
   1   2  10     3203.89     3151.27     45.20 o
   2   2  10        0.25        1.80      1.95 o
  -2   3  10     1911.90     1914.76     56.91 o
  -1   3  10     1098.23     1202.81     17.52 o
   0   3  10      373.85      358.58      6.31 o
   1   3  10     1091.55     1199.74     18.29 o
   2   3  10     1911.10     1938.49     73.87 o
   3   3  10     1022.88     1023.41     26.31 o
  -3   4  10       34.72       29.37      5.08 o
  -2   4  10      774.71      875.10     25.74 o
  -1   4  10      112.85       98.94      7.06 o
   0   4  10     1099.31     1160.63     19.03 o
   1   4  10      110.93       95.27      5.69 o
   2   4  10      778.62      882.48     26.88 o
   3   4  10       35.34       31.47      3.79 o
   4   4  10        0.03        4.71      4.96 o
  -4   5  10      286.30      292.08      9.67 o
  -3   5  10      192.47      201.44      8.72 o
  -2   5  10       84.40      103.62      4.61 o
  -1   5  10     1277.08     1332.03     42.51 o
   0   5  10        0.20       -3.70      2.46 o
   1   5  10     1276.04     1341.07     22.14 o
   2   5  10       85.17       97.31      5.04 o
   3   5  10      193.20      198.51      7.62 o
   4   5  10      282.99      294.52      9.71 o
   5   5  10      147.20      163.31      9.02 o
  -5   6  10      303.79      305.86     14.21 o
  -4   6  10       42.42       37.31      6.00 o
  -3   6  10      115.48      110.71      6.53 o
  -2   6  10      233.72      259.01      7.79 o
  -1   6  10      138.80      134.31      9.86 o
   0   6  10      586.74      556.41     49.24 o
   1   6  10      137.37      142.01      6.54 o
   2   6  10      230.00      242.02      7.11 o
   3   6  10      114.75      103.80      9.29 o
   4   6  10       42.82       36.29      7.06 o
   5   6  10      302.30      309.00     19.78 o
   6   6  10       19.24       25.21      8.14 o
  -6   7  10       88.71       83.62     12.14 o
  -5   7  10        3.68        6.12      5.57 o
  -4   7  10       77.79       79.07      7.39 o
  -3   7  10       29.42       29.89      5.27 o
  -2   7  10      231.60      219.07      8.82 o
  -1   7  10      220.69      201.64     15.17 o
   0   7  10        7.05        9.51      3.05 o
   1   7  10      223.56      191.18     13.08 o
   2   7  10      232.78      230.36      8.92 o
   3   7  10       30.26       26.64      5.71 o
   4   7  10       77.63       96.02     11.75 o
   5   7  10        3.71       12.44      9.20 o
   6   7  10       89.30       75.96     12.74 o
   7   7  10       33.27       26.37     15.83 o
  -7   8  10       59.98       14.07     25.32 o
  -6   8  10       60.35       57.96     15.33 o
  -5   8  10      287.70      301.29     17.11 o
  -4   8  10        2.31       -2.96      6.90 o
  -3   8  10      299.08      249.93     19.44 o
  -2   8  10        5.37        1.62      5.32 o
  -1   8  10      276.11      272.42     14.02 o
   0   8  10       13.26       14.30      7.50 o
   1   8  10      277.81      267.41     10.35 o
   2   8  10        5.50        4.33      5.94 o
   3   8  10      297.68      303.55     17.44 o
   4   8  10        2.48        0.42      8.69 o
   5   8  10      285.53      298.65     23.47 o
   6   8  10       61.19       60.56     17.51 o
   7   8  10       60.04       52.23     19.90 o
  -5   9  10       62.36       86.37     29.39 o
  -4   9  10      104.16       71.13     13.48 o
  -3   9  10       89.93       77.68     23.50 o
  -2   9  10       59.25       45.57      7.97 o
  -1   9  10      184.22      135.90     17.52 o
   0   9  10      349.46      344.58     16.25 o
   1   9  10      183.52      175.78     15.79 o
   2   9  10       58.80       72.78     11.63 o
   3   9  10       89.88      115.20     14.68 o
   4   9  10      104.80      108.55     16.42 o
   5   9  10       62.66       44.25     12.55 o
  -3  10  10      115.03      138.06     23.18 o
  -2  10  10       12.81       22.80     13.05 o
  -1  10  10       17.94       12.63     10.99 o
   0  10  10       11.49       -0.77      9.79 o
   1  10  10       18.30       11.21      9.59 o
   2  10  10       12.51       21.30      9.66 o
   3  10  10      115.72      134.15     15.76 o
   0   1  11     1667.94     1771.72     27.07 o
   1   1  11      110.24      121.18      9.49 o
  -1   2  11     3362.54     3444.95     70.02 o
   0   2  11     2089.55     2057.39     74.64 o
   1   2  11     3333.86     3388.48    103.49 o
   2   2  11     2071.23     2332.71     34.32 o
  -2   3  11      373.64      329.88     10.77 o
  -1   3  11      209.28      232.01      5.78 o
   0   3  11      121.38      123.82      6.26 o
   1   3  11      201.41      214.69      8.85 o
   2   3  11      377.58      350.96     16.23 o
   3   3  11     1499.70     1577.20     62.08 o
  -3   4  11     1636.57     1655.89     64.78 o
  -2   4  11      237.27      244.01     20.10 o
  -1   4  11      376.43      411.79     11.89 o
   0   4  11     2585.00     2718.90     55.98 o
   1   4  11      381.49      429.44      8.76 o
   2   4  11      231.62      224.63     12.10 o
   3   4  11     1633.10     1696.61     56.90 o
   4   4  11        5.47        4.21      4.81 o
  -4   5  11      343.85      359.62     19.97 o
  -3   5  11      438.42      477.55     13.29 o
  -2   5  11      128.49      135.22      8.44 o
  -1   5  11     1480.80     1495.43     52.97 o
   0   5  11      830.61      860.03     27.14 o
   1   5  11     1483.90     1536.64     35.86 o
   2   5  11      124.13      124.63      6.52 o
   3   5  11      441.36      483.87     20.34 o
   4   5  11      343.96      351.10     10.89 o
   5   5  11      122.29      110.36      9.91 o
  -5   6  11       72.22       84.65      6.82 o
  -4   6  11      242.80      234.73     12.73 o
  -3   6  11      214.65      221.95      8.28 o
  -2   6  11      257.75      266.84     11.78 o
  -1   6  11       39.77       41.33      4.54 o
   0   6  11      898.12      909.99     40.00 o
   1   6  11       37.16       42.99      6.52 o
   2   6  11      257.07      264.96     11.37 o
   3   6  11      212.85      206.16      8.64 o
   4   6  11      241.77      250.08      9.91 o
   5   6  11       69.96       66.23      7.21 o
   6   6  11      126.76      114.65     16.45 o
  -6   7  11      182.75      184.26     20.56 o
  -5   7  11       11.67        4.57      6.37 o
  -4   7  11      464.08      439.34     20.45 o
  -3   7  11      490.78      477.94     13.45 o
  -2   7  11      341.35      332.01     10.93 o
  -1   7  11      136.34      125.25     10.38 o
   0   7  11      204.48      206.79     17.19 o
   1   7  11      131.75      129.49      8.23 o
   2   7  11      341.06      348.56     12.48 o
   3   7  11      495.29      501.98     19.62 o
   4   7  11      468.90      425.28     19.65 o
   5   7  11       13.21       25.48      9.26 o
   6   7  11      185.97      148.26     15.15 o
   7   7  11       27.77       11.66     14.77 o
  -6   8  11       40.27       34.37     10.44 o
  -5   8  11       19.58       15.63      7.95 o
  -4   8  11       39.35       28.26     11.58 o
  -3   8  11      137.82      111.50     13.94 o
  -2   8  11       87.92       91.07      6.23 o
  -1   8  11       38.88       28.52      6.45 o
   0   8  11       86.52       84.28      6.73 o
   1   8  11       37.76       27.20      6.14 o
   2   8  11       86.59       88.32      7.76 o
   3   8  11      135.28      129.20      8.76 o
   4   8  11       41.59       48.86     11.82 o
   5   8  11       20.26       20.24     15.37 o
   6   8  11       41.15       43.03     32.56 o
  -5   9  11      101.90      101.90     14.72 o
  -4   9  11      241.65      170.95     38.63 o
  -3   9  11       82.98       58.22      8.18 o
  -2   9  11       71.90       74.42     12.91 o
  -1   9  11       37.74       43.92      7.27 o
   0   9  11        3.46       -8.77      8.86 o
   1   9  11       39.47       40.36      9.83 o
   2   9  11       70.03       93.41     12.50 o
   3   9  11       80.94       75.52     21.00 o
   4   9  11      243.00      264.56     22.75 o
   5   9  11      101.86       98.14     14.31 o
  -3  10  11      167.91      149.36     24.27 o
  -2  10  11       91.27       76.21     13.62 o
  -1  10  11       64.49       87.97     13.70 o
   0  10  11        0.78      -11.82      9.81 o
   1  10  11       66.01       64.47     12.76 o
   2  10  11       90.19       85.99     14.89 o
   3  10  11      170.41      148.84     21.74 o
   0   0  12     1376.32     1292.32     59.69 o
   0   1  12     4198.52     4566.27    192.35 o
   1   1  12      544.07      503.37      9.07 o
  -1   2  12       53.76       40.52      4.44 o
   0   2  12      734.62      743.23     11.23 o
   1   2  12       48.54       35.12      3.63 o
   2   2  12      152.42      159.78      5.80 o
  -2   3  12     3370.89     3339.01     87.91 o
  -1   3  12     2577.19     2867.97     37.08 o
   0   3  12     2596.13     2745.54     36.33 o
   1   3  12     2545.77     2768.34     44.40 o
   2   3  12     3381.98     3321.96     85.76 o
   3   3  12      346.95      316.52     11.71 o
  -3   4  12      835.79      862.19     27.51 o
  -2   4  12     1415.45     1503.36     47.25 o
  -1   4  12      759.68      785.47     16.24 o
   0   4  12     1918.70     1829.98     71.62 o
   1   4  12      746.22      742.84     24.67 o
   2   4  12     1425.45     1542.83     54.09 o
   3   4  12      841.85      864.70     30.64 o
   4   4  12     1849.08     1958.34     32.72 o
  -4   5  12        5.86       -1.90      3.33 o
  -3   5  12      548.36      557.60     19.48 o
  -2   5  12      353.35      333.35     20.85 o
  -1   5  12      249.96      215.12     12.95 o
   0   5  12        0.35        1.29      3.18 o
   1   5  12      254.05      227.84      7.62 o
   2   5  12      358.33      358.74     14.11 o
   3   5  12      538.72      518.14     20.68 o
   4   5  12        5.84        0.94      5.26 o
   5   5  12        0.18       -1.86      4.80 o
  -5   6  12      301.48      282.32     20.74 o
  -4   6  12      511.95      540.99     14.98 o
  -3   6  12      351.64      370.99     11.07 o
  -2   6  12      517.04      560.85     12.29 o
  -1   6  12      695.00      703.69     34.12 o
   0   6  12        0.08       -2.76      3.69 o
   1   6  12      689.12      734.50     26.99 o
   2   6  12      511.73      505.66     15.45 o
   3   6  12      343.99      326.45     16.14 o
   4   6  12      514.46      555.07     15.96 o
   5   6  12      302.88      270.66     13.92 o
   6   6  12       22.67        5.33      6.98 o
  -6   7  12      446.55      500.54     57.43 o
  -5   7  12       94.25       79.62      8.33 o
  -4   7  12       40.90       33.27      5.32 o
  -3   7  12      109.29       94.43      7.51 o
  -2   7  12     1062.85     1018.78     37.63 o
  -1   7  12      479.17      472.37     24.08 o
   0   7  12       16.78        9.53      4.66 o
   1   7  12      479.45      472.11     21.53 o
   2   7  12     1044.47     1050.75     40.39 o
   3   7  12      109.05      108.54      6.88 o
   4   7  12       38.19       27.19      6.00 o
   5   7  12       95.00       76.61      8.63 o
   6   7  12      436.90      392.28     48.86 o
   7   7  12      276.45      337.48     31.80 o
  -6   8  12       49.22       48.06     12.97 o
  -5   8  12       35.32       29.41      9.26 o
  -4   8  12      249.21      237.21     21.37 o
  -3   8  12       24.83       14.19      6.12 o
  -2   8  12       60.73       78.83      7.74 o
  -1   8  12      267.51      272.45     21.19 o
   0   8  12      314.59      285.06     23.93 o
   1   8  12      271.32      273.93     17.82 o
   2   8  12       60.03       59.84      7.48 o
   3   8  12       29.53       17.43      5.71 o
   4   8  12      257.61      231.69     15.18 o
   5   8  12       34.79       22.99     26.23 o
   6   8  12       49.84       86.46     21.39 o
  -5   9  12      410.11      439.39     40.10 o
  -4   9  12      113.01      128.72     15.79 o
  -3   9  12       21.06       15.65     11.36 o
  -2   9  12       46.25       44.25      8.93 o
  -1   9  12      744.68      690.87    101.05 o
   0   9  12      235.63      229.63     30.94 o
   1   9  12      736.61      806.45     54.30 o
   2   9  12       47.08       37.00      9.15 o
   3   9  12       19.02        6.58     10.64 o
   4   9  12      114.40       93.23     20.48 o
   5   9  12      415.76      465.97     34.37 o
  -2  10  12      139.57      110.51     21.49 o
  -1  10  12       12.48       -2.72     14.50 o
   0  10  12      101.27       93.81     12.91 o
   1  10  12       13.40        3.13     12.15 o
   2  10  12      142.11      129.54     17.38 o
   0   1  13     4271.68     4459.95    105.90 o
   1   1  13      979.14     1235.34     20.00 o
  -1   2  13     1992.20     1931.93     50.62 o
   0   2  13     4434.43     4414.26     72.99 o
   1   2  13     2006.54     1960.57     48.96 o
   2   2  13     1762.26     1901.68     39.03 o
  -2   3  13      150.15      151.44      4.09 o
  -1   3  13     2560.47     2562.35     40.35 o
   0   3  13       75.82       47.53      4.14 o
   1   3  13     2543.85     2551.87     45.13 o
   2   3  13      159.74      156.66      4.51 o
   3   3  13      172.94      175.27      5.53 o
  -3   4  13     1366.04     1416.98     37.10 o
  -2   4  13     1013.49      996.04     26.50 o
  -1   4  13     1119.50     1120.06     37.13 o
   0   4  13      154.65      171.46      4.62 o
   1   4  13     1109.12     1068.17     33.39 o
   2   4  13     1035.38     1015.45     40.04 o
   3   4  13     1336.21     1388.44     38.55 o
   4   4  13      824.39      818.90     24.52 o
  -4   5  13     1266.61     1357.80     23.11 o
  -3   5  13     2573.16     2686.01     88.13 o
  -2   5  13      826.94      877.51     28.20 o
  -1   5  13      344.91      362.11     19.57 o
   0   5  13      546.94      533.54     27.79 o
   1   5  13      364.95      396.31     15.70 o
   2   5  13      849.81      921.67     48.10 o
   3   5  13     2564.26     2699.99     73.33 o
   4   5  13     1260.92     1301.69     27.91 o
   5   5  13      443.52      447.73     19.55 o
  -5   6  13      493.24      464.68     18.27 o
  -4   6  13       37.32       35.62      4.99 o
  -3   6  13      691.28      746.00     16.17 o
  -2   6  13      505.98      528.97     12.85 o
  -1   6  13      224.52      208.51     11.45 o
   0   6  13       40.69       28.45      7.74 o
   1   6  13      218.44      220.34      9.68 o
   2   6  13      488.64      492.63     17.55 o
   3   6  13      708.25      696.15     35.95 o
   4   6  13       33.43       28.06      5.71 o
   5   6  13      489.98      502.94     27.78 o
   6   6  13      111.85      130.58     18.76 o
  -6   7  13      242.70      221.72     21.19 o
  -5   7  13      275.40      270.03     28.98 o
  -4   7  13      132.75      128.29      7.57 o
  -3   7  13      127.35      104.69      6.35 o
  -2   7  13      109.80       97.84      6.96 o
  -1   7  13      715.06      674.87     47.10 o
   0   7  13      474.70      456.33     19.32 o
   1   7  13      741.13      765.79     33.39 o
   2   7  13      113.05      119.85      7.29 o
   3   7  13      132.83      129.50      8.21 o
   4   7  13      146.04      170.87     14.49 o
   5   7  13      264.88      284.32     15.40 o
   6   7  13      250.23      219.20     19.48 o
   7   7  13       85.47      109.62     17.74 o
  -6   8  13      416.91      380.66     33.82 o
  -5   8  13      421.18      445.35     22.05 o
  -4   8  13      325.63      298.50     24.40 o
  -3   8  13      160.16      120.63     15.95 o
  -2   8  13       99.59      102.64      9.27 o
  -1   8  13      912.29      836.59     54.89 o
   0   8  13     1371.93     1302.72     74.76 o
   1   8  13      909.61      879.63     48.37 o
   2   8  13       97.94       88.57      8.08 o
   3   8  13      164.49      158.87      9.29 o
   4   8  13      328.39      329.81     14.69 o
   5   8  13      412.64      474.81     26.00 o
   6   8  13      412.66      437.07     37.98 o
  -4   9  13        4.88       -0.96     11.31 o
  -3   9  13       43.21       32.71      9.79 o
  -2   9  13      113.11       95.52     10.51 o
  -1   9  13      256.84      244.38     19.14 o
   0   9  13      532.67      475.85     65.87 o
   1   9  13      258.51      264.17     15.99 o
   2   9  13      105.12       86.07     12.00 o
   3   9  13       37.78       28.63     13.08 o
   4   9  13        4.06       27.06     10.56 o
  -2  10  13      285.95      298.72     22.21 o
  -1  10  13      303.79      271.03     36.94 o
   0  10  13      222.80      215.96     38.97 o
   1  10  13      294.46      294.19     32.04 o
   2  10  13      287.11      274.77     23.97 o
   0   1  14     4991.15     4959.15     93.00 o
   1   1  14     2365.71     2394.82     53.83 o
  -1   2  14      644.08      743.26     18.59 o
   0   2  14     1392.28     1503.05     21.79 o
   1   2  14      658.71      741.71     22.18 o
   2   2  14     3508.85     3615.60    134.46 o
  -2   3  14      326.05      346.00     14.20 o
  -1   3  14     1518.71     1442.39     35.67 o
   0   3  14      561.58      559.68      9.10 o
   1   3  14     1531.25     1437.57     50.66 o
   2   3  14      327.23      322.90     16.62 o
   3   3  14        7.46       23.36      2.56 o
  -3   4  14       72.50       62.90      4.83 o
  -2   4  14     1156.71     1114.75     47.17 o
  -1   4  14      545.82      522.16     13.49 o
   0   4  14      264.27      265.09      8.28 o
   1   4  14      553.82      525.53     22.38 o
   2   4  14     1182.94     1136.95     62.49 o
   3   4  14       73.01       81.94      4.90 o
   4   4  14      428.22      435.04     12.63 o
  -4   5  14     3637.72     3837.28     58.47 o
  -3   5  14      605.20      629.07     19.09 o
  -2   5  14      289.77      329.95      8.91 o
  -1   5  14      130.24      132.85      5.50 o
   0   5  14     2127.65     2126.32     87.61 o
   1   5  14      131.06      140.37      5.33 o
   2   5  14      279.71      280.65     13.03 o
   3   5  14      614.49      634.83     20.30 o
   4   5  14     3619.82     3609.46    127.42 o
   5   5  14      251.37      240.71      9.03 o
  -5   6  14       43.48       49.75      5.77 o
  -4   6  14      620.36      643.66     24.10 o
  -3   6  14       63.05       53.68      4.93 o
  -2   6  14     1848.82     1909.42     76.19 o
  -1   6  14      392.82      397.85     20.09 o
   0   6  14      152.47      154.06      8.86 o
   1   6  14      398.31      407.03     17.64 o
   2   6  14     1883.33     1958.08     75.71 o
   3   6  14       60.05       58.79      5.31 o
   4   6  14      614.76      633.42     21.19 o
   5   6  14       37.03       36.47      7.28 o
   6   6  14      461.25      442.28     41.14 o
  -6   7  14       82.31       71.84     20.10 o
  -5   7  14       38.52       29.25      6.21 o
  -4   7  14       74.50       66.85      6.88 o
  -3   7  14      815.09      878.27     23.34 o
  -2   7  14      402.74      391.20     16.04 o
  -1   7  14     1485.07     1554.17     58.83 o
   0   7  14        0.16       -1.62      4.22 o
   1   7  14     1472.76     1473.91     96.77 o
   2   7  14      402.98      402.34     18.01 o
   3   7  14      805.44      910.24     31.34 o
   4   7  14       74.62       79.64      7.19 o
   5   7  14       40.81       29.32      8.12 o
   6   7  14       83.74       76.88     16.84 o
   7   7  14      375.38      495.57     73.76 o
  -6   8  14      346.70      334.15     25.26 o
  -5   8  14      264.97      267.75     19.45 o
  -4   8  14      149.84      163.92     12.56 o
  -3   8  14      106.95      101.83     18.27 o
  -2   8  14       38.83       28.98      5.43 o
  -1   8  14      144.78      140.60      8.36 o
   0   8  14      636.40      641.76     42.99 o
   1   8  14      151.76      164.15     12.42 o
   2   8  14       47.13       45.81      8.29 o
   3   8  14      104.63      110.22      8.25 o
   4   8  14      145.96      134.46      9.25 o
   5   8  14      264.70      236.68     18.62 o
   6   8  14      345.05      303.86     53.36 o
  -4   9  14      500.66      388.30    103.52 o
  -3   9  14        5.20        7.38     15.17 o
  -2   9  14       52.66       43.23     19.63 o
  -1   9  14      394.88      344.50     49.62 o
   0   9  14     1222.31     1109.76    155.82 o
   1   9  14      396.15      389.87     53.91 o
   2   9  14       53.57       23.43     12.71 o
   3   9  14        6.19        7.51     14.67 o
   4   9  14      492.07      519.46     38.67 o
  -1  10  14      348.34      326.71     38.74 o
   0  10  14        0.90        8.41     24.58 o
   1  10  14      349.08      322.90     25.73 o
   0   1  15      313.13      319.74      8.03 o
   1   1  15      228.13      315.51     10.56 o
  -1   2  15      390.54      370.60     11.90 o
   0   2  15     2955.87     3080.86     66.69 o
   1   2  15      380.03      361.11     15.77 o
   2   2  15      177.73      226.57     10.13 o
  -2   3  15     1314.71     1412.23     29.34 o
  -1   3  15     1950.27     1975.75     70.98 o
   0   3  15      449.93      374.29     28.29 o
   1   3  15     1943.65     1934.64     90.62 o
   2   3  15     1318.83     1350.04     58.87 o
   3   3  15      167.43      175.38      9.47 o
  -3   4  15      301.01      319.02     11.42 o
  -2   4  15     1109.50     1127.21     42.97 o
  -1   4  15      895.24      915.34     32.84 o
   0   4  15      294.24      285.51      9.07 o
   1   4  15      880.12      878.13     31.32 o
   2   4  15     1066.14     1071.94     77.17 o
   3   4  15      285.29      300.58     12.37 o
   4   4  15        0.91       -2.42      3.28 o
  -4   5  15      173.32      174.40      6.83 o
  -3   5  15     1675.59     1768.84     55.47 o
  -2   5  15      489.36      492.10     17.90 o
  -1   5  15      210.35      204.97     10.38 o
   0   5  15        3.95        9.56      4.52 o
   1   5  15      202.43      198.15      9.87 o
   2   5  15      496.27      492.20     25.34 o
   3   5  15     1702.94     1773.63     44.70 o
   4   5  15      174.26      190.64      6.75 o
   5   5  15        2.68       14.61      6.08 o
  -5   6  15        6.52        9.67      6.58 o
  -4   6  15      301.83      324.59     14.66 o
  -3   6  15     1006.23     1004.63     40.87 o
  -2   6  15      653.52      669.22     15.45 o
  -1   6  15     1110.34     1110.10     54.48 o
   0   6  15      566.85      581.37     43.46 o
   1   6  15     1111.45     1147.63     36.02 o
   2   6  15      651.46      671.05     18.35 o
   3   6  15     1007.28     1043.80     55.52 o
   4   6  15      295.94      291.44     10.73 o
   5   6  15        4.86       -0.33      5.69 o
   6   6  15      315.54      326.44     23.52 o
  -6   7  15      181.59      177.71     19.93 o
  -5   7  15       58.84       67.00      8.19 o
  -4   7  15      254.79      200.15     32.63 o
  -3   7  15      130.41      135.18      7.90 o
  -2   7  15        0.13        5.23      4.46 o
  -1   7  15     1206.36     1244.26     73.96 o
   0   7  15      536.04      495.45     43.25 o
   1   7  15     1209.56     1277.23     79.38 o
   2   7  15        0.19        1.20      3.88 o
   3   7  15      131.88      138.48      8.56 o
   4   7  15      243.04      221.83     11.32 o
   5   7  15       62.45       85.09      8.46 o
   6   7  15      177.12      173.79     13.42 o
   7   7  15       32.06       15.36     17.26 o
  -5   8  15       52.36       62.77     39.34 o
  -4   8  15       76.81       71.27     10.68 o
  -3   8  15      316.52      235.10     44.38 o
  -2   8  15      722.89      660.83     66.04 o
  -1   8  15      430.25      396.77     33.34 o
   0   8  15      453.89      430.13     31.82 o
   1   8  15      441.05      426.51     16.17 o
   2   8  15      718.99      623.11     58.44 o
   3   8  15      312.45      284.87     19.90 o
   4   8  15       72.45       65.83      8.34 o
   5   8  15       53.27       46.54     14.18 o
  -4   9  15        1.28        4.72      8.69 o
  -3   9  15      173.61      117.79     38.32 o
  -2   9  15      168.87      159.59     29.77 o
  -1   9  15      136.18      121.00     18.59 o
   0   9  15      495.22      513.01     26.77 o
   1   9  15      131.30      148.75     24.80 o
   2   9  15      180.14      186.34     38.89 o
   3   9  15      170.92      194.30     18.02 o
   4   9  15        1.64       34.08     14.65 o
   0   0  16     6775.51     7240.25    268.59 o
   0   1  16       87.38      104.97      3.98 o
   1   1  16       41.99       24.01      3.15 o
  -1   2  16      620.62      624.13     26.35 o
   0   2  16       54.86       58.47      4.25 o
   1   2  16      610.79      608.35     25.39 o
   2   2  16      705.02      723.89     49.96 o
  -2   3  16      449.21      436.99     17.44 o
  -1   3  16      498.65      563.65     13.52 o
   0   3  16      220.98      241.45     10.66 o
   1   3  16      508.24      572.17     30.06 o
   2   3  16      453.42      464.73     21.51 o
   3   3  16      183.43      181.55      5.75 o
  -3   4  16      153.58      167.43      7.81 o
  -2   4  16      578.81      617.79     27.33 o
  -1   4  16      314.30      300.18     12.51 o
   0   4  16        6.68        6.43      2.79 o
   1   4  16      313.73      299.29     10.34 o
   2   4  16      574.60      595.77     38.53 o
   3   4  16      159.66      169.54      7.40 o
   4   4  16      746.77      764.17     37.39 o
  -4   5  16       88.19       76.18      6.38 o
  -3   5  16      498.17      507.28     20.87 o
  -2   5  16      417.14      406.44     16.39 o
  -1   5  16      930.97      887.27     51.12 o
   0   5  16       86.74       90.08      8.98 o
   1   5  16      927.20      978.72     49.50 o
   2   5  16      412.80      396.22     20.25 o
   3   5  16      491.41      531.98     18.37 o
   4   5  16       88.70       89.51      5.01 o
   5   5  16       48.34       59.05      5.07 o
  -5   6  16       48.17       47.99     12.75 o
  -4   6  16      654.32      697.54     18.97 o
  -3   6  16      242.15      245.73     10.53 o
  -2   6  16      421.18      435.51     16.65 o
  -1   6  16      231.82      236.69      7.36 o
   0   6  16     1193.45     1248.93     72.08 o
   1   6  16      226.78      230.50      7.46 o
   2   6  16      423.89      450.47     20.60 o
   3   6  16      244.45      232.31     15.45 o
   4   6  16      665.86      685.43     37.18 o
   5   6  16       46.96       36.73      6.38 o
   6   6  16      114.66       93.64     19.07 o
  -6   7  16      102.82       91.06     13.84 o
  -5   7  16        5.60       -9.54      6.36 o
  -4   7  16      129.16      117.85     10.82 o
  -3   7  16       99.46      114.59      8.09 o
  -2   7  16      905.49      877.30     52.20 o
  -1   7  16      480.84      466.66     28.07 o
   0   7  16      353.93      332.53     21.54 o
   1   7  16      480.72      484.07     23.86 o
   2   7  16      897.14      899.56     42.47 o
   3   7  16       99.18       99.10     11.42 o
   4   7  16      133.97      103.19      9.96 o
   5   7  16        5.51       16.82      6.74 o
   6   7  16      102.90       90.91     11.98 o
  -5   8  16       54.62       41.40     22.34 o
  -4   8  16       56.36       53.91     11.57 o
  -3   8  16      201.34      208.79     17.08 o
  -2   8  16      366.65      336.22     50.39 o
  -1   8  16       68.60       62.68      6.80 o
   0   8  16      123.29      107.81      8.99 o
   1   8  16       72.31       59.45      7.38 o
   2   8  16      367.42      327.50     38.27 o
   3   8  16      205.42      213.70     11.34 o
   4   8  16       56.14       44.95      9.27 o
   5   8  16       54.90       48.03     11.71 o
  -3   9  16       36.82       28.59     11.18 o
  -2   9  16      111.88      109.46     16.85 o
  -1   9  16      402.37      439.22     24.56 o
   0   9  16        4.12       -3.87      7.31 o
   1   9  16      397.34      341.85     46.73 o
   2   9  16      110.27       90.67     18.90 o
   3   9  16       38.35       19.23     14.08 o
   0   1  17      149.75      157.54     10.82 o
   1   1  17      580.86      571.81     21.37 o
  -1   2  17       21.32       15.46      4.09 o
   0   2  17        6.87        9.04      1.71 o
   1   2  17       20.78       13.01      3.35 o
   2   2  17       69.47       57.02      7.90 o
  -2   3  17      326.46      302.75     20.21 o
  -1   3  17      110.52      129.33      5.49 o
   0   3  17      106.24      115.21      8.80 o
   1   3  17      111.70      128.52      7.76 o
   2   3  17      326.79      304.85     18.62 o
   3   3  17      154.72      179.61     10.15 o
  -3   4  17      101.21       97.77      6.41 o
  -2   4  17      781.36      781.54     18.96 o
  -1   4  17      103.21      100.63      6.56 o
   0   4  17       11.18        8.44      2.71 o
   1   4  17      103.71      108.18      6.30 o
   2   4  17      782.00      784.35     34.00 o
   3   4  17      100.60       95.81      3.80 o
   4   4  17      973.23     1028.62     31.23 o
  -4   5  17       12.58       14.94      5.01 o
  -3   5  17      190.40      199.81     10.40 o
  -2   5  17      287.21      287.45     11.20 o
  -1   5  17      403.31      405.69     23.95 o
   0   5  17      172.18      172.54      8.32 o
   1   5  17      402.97      420.01     28.42 o
   2   5  17      285.37      283.47     15.30 o
   3   5  17      190.04      212.25     18.29 o
   4   5  17       12.57       13.86      4.01 o
   5   5  17        7.40        9.36      4.55 o
  -5   6  17      182.74      171.70     10.70 o
  -4   6  17       67.27       67.31      5.96 o
  -3   6  17       23.87       21.03      3.96 o
  -2   6  17      459.95      496.76     22.32 o
  -1   6  17       52.27       66.95      4.94 o
   0   6  17        4.78        7.81      3.92 o
   1   6  17       52.75       52.82      6.26 o
   2   6  17      459.68      500.25     25.98 o
   3   6  17       23.96       22.72      5.23 o
   4   6  17       66.90       59.95      5.46 o
   5   6  17      182.01      159.79      9.70 o
   6   6  17       13.34        5.94      8.29 o
  -6   7  17       53.47       60.85     23.81 o
  -5   7  17       30.12       30.14      9.92 o
  -4   7  17       41.34       47.94      8.26 o
  -3   7  17       29.88       23.19      5.53 o
  -2   7  17        4.43        1.88      4.85 o
  -1   7  17       73.69       68.18      5.27 o
   0   7  17      212.13      182.60      7.72 o
   1   7  17       74.28       82.46      6.34 o
   2   7  17        4.40        7.04      5.00 o
   3   7  17       29.80       29.32      6.28 o
   4   7  17       41.17       33.27      6.51 o
   5   7  17       30.42       32.51      6.25 o
   6   7  17       53.46       83.48     13.66 o
  -5   8  17       23.27       41.89     13.56 o
  -4   8  17       47.52       36.67     11.20 o
  -3   8  17      279.32      235.85     39.91 o
  -2   8  17      236.11      214.88     30.35 o
  -1   8  17       76.14       72.01      7.82 o
   0   8  17       73.00       81.02      9.92 o
   1   8  17       76.68       66.83     12.32 o
   2   8  17      235.86      232.99     30.69 o
   3   8  17      279.79      226.08     19.44 o
   4   8  17       47.38       41.36      9.78 o
   5   8  17       23.36       40.20     14.05 o
  -3   9  17      119.83       75.00     11.33 o
  -2   9  17       19.15       38.69     19.15 o
  -1   9  17      158.71      145.13     17.10 o
   0   9  17       20.33       17.29     10.30 o
   1   9  17      158.54      155.57     13.27 o
   2   9  17       19.50        4.78      8.28 o
   3   9  17      120.00      127.80     26.68 o
   0   1  18     1103.98     1111.08     31.77 o
   1   1  18      468.49      484.38     10.93 o
  -1   2  18      158.00      155.99      8.47 o
   0   2  18      411.36      459.84     25.92 o
   1   2  18      160.23      163.18      6.11 o
   2   2  18      958.59     1016.05     46.40 o
  -2   3  18      139.62      142.77      9.65 o
  -1   3  18      188.64      202.09      6.57 o
   0   3  18       66.66       66.65      3.88 o
   1   3  18      185.04      182.08      6.80 o
   2   3  18      139.74      137.75      5.94 o
   3   3  18      379.00      391.47     23.38 o
  -3   4  18       23.84       18.05      4.72 o
  -2   4  18      890.99      920.38     50.14 o
  -1   4  18      194.74      192.19      7.41 o
   0   4  18      242.14      242.48      8.18 o
   1   4  18      195.59      199.91     11.86 o
   2   4  18      881.01      891.56     52.15 o
   3   4  18       22.81       25.11      5.01 o
   4   4  18       11.22        9.04      2.22 o
  -4   5  18      386.02      403.12     27.30 o
  -3   5  18      519.85      509.40     16.31 o
  -2   5  18        9.29       15.25      6.07 o
  -1   5  18      186.67      195.72     12.02 o
   0   5  18        3.21        4.49      3.11 o
   1   5  18      187.67      186.02     12.39 o
   2   5  18        8.64        5.64      3.03 o
   3   5  18      517.41      515.74     14.02 o
   4   5  18      387.25      452.87     16.15 o
   5   5  18       69.69       70.51      6.06 o
  -5   6  18      143.85      141.65      9.04 o
  -4   6  18       51.12       51.36      6.12 o
  -3   6  18        8.41        9.99      4.00 o
  -2   6  18      180.94      186.36     12.82 o
  -1   6  18        9.08        8.30      3.61 o
   0   6  18      321.31      343.10     26.77 o
   1   6  18        7.73        6.48      4.17 o
   2   6  18      185.50      197.13     12.18 o
   3   6  18        7.96        7.63      4.30 o
   4   6  18       52.52       67.73     11.57 o
   5   6  18      143.90      154.82      9.19 o
   6   6  18      231.57      257.23     18.50 o
  -6   7  18       32.09       11.76     16.28 o
  -5   7  18       14.64       10.84     12.27 o
  -4   7  18       98.93      113.15     22.97 o
  -3   7  18       92.66       92.60     13.75 o
  -2   7  18      178.70      147.74     16.53 o
  -1   7  18      103.63      105.74      7.95 o
   0   7  18      299.91      266.99     27.18 o
   1   7  18      103.63      104.26      8.85 o
   2   7  18      178.13      175.45     21.71 o
   3   7  18       95.51       88.60      7.21 o
   4   7  18       98.91       76.79      8.45 o
   5   7  18       15.04       13.80     15.40 o
   6   7  18       31.54       25.55     11.54 o
  -4   8  18      150.32      165.73     30.11 o
  -3   8  18      124.98      116.17     36.97 o
  -2   8  18      487.16      473.19     82.01 o
  -1   8  18      118.12      121.43     15.45 o
   0   8  18       51.43       53.12      6.84 o
   1   8  18      120.36      115.81     14.76 o
   2   8  18      485.94      385.04     52.95 o
   3   8  18      124.03      123.19     20.82 o
   4   8  18      148.18      132.89     23.97 o
  -2   9  18      270.95      162.48     23.16 o
  -1   9  18       89.74       81.36     13.02 o
   0   9  18       14.69        7.27      9.03 o
   1   9  18       88.77       65.25      9.72 o
   2   9  18      270.29      257.41     24.91 o
   0   1  19      985.18     1087.70     35.13 o
   1   1  19      106.77      106.35      8.78 o
  -1   2  19     1065.30     1056.28     49.21 o
   0   2  19      172.82      164.17      8.04 o
   1   2  19     1047.28     1101.91     36.15 o
   2   2  19      363.92      341.10     14.08 o
  -2   3  19      212.13      205.43     12.51 o
  -1   3  19      289.22      290.14     13.04 o
   0   3  19       14.90       12.28      3.57 o
   1   3  19      291.55      313.48     21.97 o
   2   3  19      222.34      216.48     19.39 o
   3   3  19        1.09        3.49      4.56 o
  -3   4  19      750.71      770.36     44.24 o
  -2   4  19     2047.35     2122.04    123.62 o
  -1   4  19        6.31       10.09      2.53 o
   0   4  19     2908.54     2953.04    173.65 o
   1   4  19        4.96       18.64      3.93 o
   2   4  19     2073.07     2184.90    144.50 o
   3   4  19      734.68      750.92     39.71 o
   4   4  19        3.18        1.64      4.53 o
  -4   5  19      317.41      282.08     13.75 o
  -3   5  19      141.07      138.19      8.91 o
  -2   5  19      588.80      596.83     26.11 o
  -1   5  19      417.56      403.67     28.59 o
   0   5  19      297.56      298.10     23.81 o
   1   5  19      403.33      439.14     24.64 o
   2   5  19      579.35      604.48     23.84 o
   3   5  19      134.37      132.32      6.21 o
   4   5  19      322.46      311.31     18.98 o
   5   5  19      116.65      123.60     14.80 o
  -5   6  19      220.37      222.02     21.57 o
  -4   6  19       17.93       13.67      4.44 o
  -3   6  19      240.47      244.27     17.03 o
  -2   6  19      896.72      865.87     95.34 o
  -1   6  19      491.38      492.51     40.27 o
   0   6  19     1756.55     1786.38    125.05 o
   1   6  19      499.00      497.68     47.29 o
   2   6  19      885.80      984.88     53.74 o
   3   6  19      233.16      235.39     15.00 o
   4   6  19       20.61       15.62      7.21 o
   5   6  19      216.01      206.53     16.69 o
   6   6  19       15.28        2.47      9.14 o
  -5   7  19       61.63       67.17     12.71 o
  -4   7  19       51.48       53.12     16.36 o
  -3   7  19      148.89      126.71     17.73 o
  -2   7  19       10.83       10.87      5.95 o
  -1   7  19      273.85      250.52     18.71 o
   0   7  19      472.66      446.75     43.78 o
   1   7  19      263.08      254.51     23.28 o
   2   7  19       10.71       15.56      5.44 o
   3   7  19      146.14      152.39      9.89 o
   4   7  19       56.06       56.32     10.13 o
   5   7  19       59.47       73.46     13.17 o
  -4   8  19      435.50      505.63     31.74 o
  -3   8  19       79.94       94.93     21.95 o
  -2   8  19        5.26       -1.00     12.46 o
  -1   8  19      114.23      107.34     14.88 o
   0   8  19      147.90      130.45     17.19 o
   1   8  19      116.31      100.98     18.51 o
   2   8  19        4.53        7.24      9.92 o
   3   8  19       80.49       69.62     12.57 o
   4   8  19      440.73      579.10     28.76 o
  -1   9  19      366.83      348.86     50.58 o
   0   9  19      117.70      105.27     26.63 o
   1   9  19      367.42      314.33     66.60 o
   0   0  20     2703.98     2886.11    378.92 o
   0   1  20        0.21       -0.92      1.49 o
   1   1  20      252.07      252.56     19.17 o
  -1   2  20      145.68      109.63     24.94 o
   0   2  20        8.20        1.27      5.19 o
   1   2  20      145.88      154.57     13.41 o
   2   2  20     1062.53     1126.55     56.71 o
  -2   3  20     2746.47     2865.67    181.91 o
  -1   3  20      278.85      253.98     31.67 o
   0   3  20        6.89        4.33      5.58 o
   1   3  20      291.57      322.17     18.35 o
   2   3  20     2755.92     2900.75    168.64 o
   3   3  20      586.88      642.89     45.10 o
  -3   4  20      508.68      519.87     27.74 o
  -2   4  20       48.69       47.43      5.95 o
  -1   4  20      213.71      211.16     14.06 o
   0   4  20     6164.94     6197.45    598.16 o
   1   4  20      210.78      205.40     13.84 o
   2   4  20       51.52       49.87      5.17 o
   3   4  20      505.43      520.19     25.68 o
   4   4  20     1040.34     1068.46     78.71 o
  -4   5  20       83.96       77.40      7.80 o
  -3   5  20      170.83      156.76      9.44 o
  -2   5  20      182.20      191.81     10.08 o
  -1   5  20      320.83      317.61     14.74 o
   0   5  20      362.23      349.58     15.11 o
   1   5  20      348.55      363.16     17.06 o
   2   5  20      176.57      186.64     13.69 o
   3   5  20      179.80      180.69     13.27 o
   4   5  20       84.17       76.51      8.21 o
   5   5  20     1787.10     1955.05    150.04 o
  -5   6  20       10.46        9.34      9.53 o
  -4   6  20      105.95      114.77     11.88 o
  -3   6  20      153.94      159.59     12.05 o
  -2   6  20      130.84      114.87      6.42 o
  -1   6  20     1418.26     1396.04    103.32 o
   0   6  20     1551.91     1622.68    101.92 o
   1   6  20     1402.15     1428.59    119.88 o
   2   6  20      127.20      122.21      8.01 o
   3   6  20      159.81      183.13     18.47 o
   4   6  20      111.45      121.92     14.45 o
   5   6  20       11.47       12.86     11.54 o
   6   6  20       34.76       39.88     11.94 o
  -5   7  20       27.35       47.37     12.74 o
  -4   7  20       46.20       54.79     10.23 o
  -3   7  20      112.50       95.78     11.22 o
  -2   7  20      409.34      356.86     45.34 o
  -1   7  20      301.97      252.63     24.14 o
   0   7  20      425.12      365.69     41.42 o
   1   7  20      303.67      277.71     20.08 o
   2   7  20      400.00      430.54     40.51 o
   3   7  20      111.96      106.39     14.22 o
   4   7  20       47.27       46.88      9.75 o
   5   7  20       27.72       30.04     11.21 o
  -3   8  20      126.78      117.24     29.49 o
  -2   8  20      141.39      102.55     16.33 o
  -1   8  20      476.48      496.84     74.52 o
   0   8  20      318.63      338.54     18.48 o
   1   8  20      483.80      450.10     68.92 o
   2   8  20      140.86       99.68     23.26 o
   3   8  20      132.47      148.54     18.93 o
   0   1  21      917.57     1005.10     33.20 o
   1   1  21     2724.49     2059.68    448.12 o
  -1   2  21     1583.77     1181.17    224.52 o
   0   2  21      253.14      273.61     11.05 o
   1   2  21     1609.91     1700.33     99.66 o
   2   2  21     1906.69     1947.28    107.67 o
  -2   3  21      161.01      175.26     12.65 o
  -1   3  21      271.57      240.69     26.64 o
   0   3  21       17.35       10.20      7.18 o
   1   3  21      288.85      317.64      8.16 o
   2   3  21      166.83      167.94     11.24 o
   3   3  21     2113.19     2171.40    121.98 o
  -3   4  21     2435.60     2436.98    178.09 o
  -2   4  21      400.99      428.70     16.19 o
  -1   4  21      285.54      298.75     23.08 o
   0   4  21       96.31      119.84      9.45 o
   1   4  21      273.34      276.48      9.44 o
   2   4  21      399.85      420.87     28.04 o
   3   4  21     2429.30     2570.18    138.92 o
   4   4  21      928.75      968.26     74.57 o
  -4   5  21        9.75       11.10      4.67 o
  -3   5  21      114.94      118.63      7.32 o
  -2   5  21      618.03      620.12     41.56 o
  -1   5  21       44.19       43.25      3.40 o
   0   5  21        4.87        5.12      3.07 o
   1   5  21       38.85       31.99      5.53 o
   2   5  21      650.28      658.41     40.08 o
   3   5  21      103.37      109.06     10.43 o
   4   5  21        8.65        7.86      6.64 o
   5   5  21       31.28       35.62     11.63 o
  -5   6  21      286.40      366.02     22.20 o
  -4   6  21      422.03      471.29     57.77 o
  -3   6  21      106.76      117.65     13.44 o
  -2   6  21      847.12      797.79     82.55 o
  -1   6  21       56.04       53.14      7.75 o
   0   6  21      238.95      245.84     29.73 o
   1   6  21       52.71       56.51     11.24 o
   2   6  21      845.87      960.45     76.44 o
   3   6  21      109.44      133.76      8.35 o
   4   6  21      419.42      464.39     56.49 o
   5   6  21      290.60      330.83     47.93 o
   6   6  21      336.85      423.21     52.64 o
  -4   7  21      355.32      457.10     49.29 o
  -3   7  21       13.69        3.69     11.75 o
  -2   7  21      159.18      116.22     14.36 o
  -1   7  21      113.57       92.16     11.60 o
   0   7  21      712.03      558.31     52.76 o
   1   7  21      120.73      111.26     13.62 o
   2   7  21      159.37      158.54     16.15 o
   3   7  21       14.79       21.02      6.70 o
   4   7  21      346.47      354.98     46.20 o
  -2   8  21      141.37      119.08     26.15 o
  -1   8  21       43.06       32.84     10.89 o
   0   8  21      451.45      397.35     56.91 o
   1   8  21       44.42       45.60     12.70 o
   2   8  21      139.43      152.69     26.41 o
   0   1  22     2041.11     2313.58     78.18 o
   1   1  22      794.75      601.66    119.63 o
  -1   2  22      229.94      247.25     18.87 o
   0   2  22        0.94        0.21      3.70 o
   1   2  22      226.16      266.07     15.58 o
   2   2  22     4369.67     4835.21    256.51 o
  -2   3  22      132.49      136.47      8.75 o
  -1   3  22       30.33       27.07      4.01 o
   0   3  22       82.16       77.31      7.62 o
   1   3  22       25.67       27.27      3.78 o
   2   3  22      130.94      140.33      6.81 o
   3   3  22     1565.68     1646.57     97.87 o
  -3   4  22       49.12       59.80      7.91 o
  -2   4  22        1.13        0.70      6.42 o
  -1   4  22      111.63       77.83     15.38 o
   0   4  22      875.62      840.54     70.55 o
   1   4  22      102.61      120.12      9.89 o
   2   4  22        1.86       -0.63      4.34 o
   3   4  22       49.99       46.53      7.69 o
   4   4  22      244.97      275.37     34.41 o
  -4   5  22      282.06      326.35     42.34 o
  -3   5  22       17.87       20.93      5.36 o
  -2   5  22       65.02       72.98     10.22 o
  -1   5  22       94.91       99.55      6.30 o
   0   5  22     1330.71     1304.07    172.94 o
   1   5  22       96.53       92.79      6.64 o
   2   5  22       66.54       67.38      7.01 o
   3   5  22       16.79       17.83      6.83 o
   4   5  22      283.46      328.18     36.94 o
   5   5  22      229.31      184.03     24.37 o
  -5   6  22      593.75      746.49     43.60 o
  -4   6  22       19.14       35.68      8.66 o
  -3   6  22      113.27      107.52      9.51 o
  -2   6  22     1152.66     1005.61    112.50 o
  -1   6  22      495.24      448.39     28.94 o
   0   6  22        5.57       12.11      5.25 o
   1   6  22      485.70      444.30     42.58 o
   2   6  22     1176.36     1345.14     76.02 o
   3   6  22      110.16       90.55      7.49 o
   4   6  22       20.46       17.98      7.37 o
   5   6  22      590.69      794.68     36.27 o
  -4   7  22      210.48      308.74     22.11 o
  -3   7  22      231.02      191.67     44.90 o
  -2   7  22      121.28       97.19     14.42 o
  -1   7  22      340.41      281.90     36.64 o
   0   7  22      288.07      257.07     27.60 o
   1   7  22      329.68      364.42     33.10 o
   2   7  22      121.23      112.41     23.22 o
   3   7  22      228.10      273.85     18.67 o
   4   7  22      209.95      210.42     27.61 o
  -1   8  22      609.11      403.18    101.21 o
   0   8  22       55.90       52.19      8.98 o
   1   8  22      616.46      561.11     75.07 o
   0   1  23      518.31      559.14     36.70 o
   1   1  23     4214.12     3976.21    462.25 o
  -1   2  23      146.49      143.05     11.21 o
   0   2  23        6.49       -1.11      4.39 o
   1   2  23      140.75      154.22     14.66 o
   2   2  23       87.44       95.95     11.08 o
  -2   3  23       71.50       71.75      6.35 o
  -1   3  23      403.91      396.68     27.23 o
   0   3  23       46.33       38.14      5.22 o
   1   3  23      400.69      379.72     23.12 o
   2   3  23       70.75       81.44      5.31 o
   3   3  23       28.30       27.02      9.28 o
  -3   4  23      217.21      194.89     17.22 o
  -2   4  23        1.74        5.83      5.29 o
  -1   4  23     1109.76     1102.75    127.25 o
   0   4  23     1819.86     1758.25    182.13 o
   1   4  23     1101.60     1134.00     87.87 o
   2   4  23        1.14       -8.33      6.50 o
   3   4  23      211.37      220.50     22.56 o
   4   4  23      184.93      169.73     22.74 o
  -4   5  23       16.47       15.28      7.75 o
  -3   5  23      347.06      347.10     38.42 o
  -2   5  23      434.37      395.75     35.50 o
  -1   5  23      151.77      138.98     19.91 o
   0   5  23      211.95      174.10     22.65 o
   1   5  23      151.25      165.25     10.09 o
   2   5  23      429.47      415.57     30.51 o
   3   5  23      356.24      372.13     31.95 o
   4   5  23       17.59       10.90      7.01 o
   5   5  23       80.21       72.01     16.97 o
  -5   6  23       18.25        7.15     11.25 o
  -4   6  23      193.55      222.41     34.81 o
  -3   6  23      173.75      119.14     13.54 o
  -2   6  23      327.46      276.61     24.66 o
  -1   6  23      563.33      484.16     71.39 o
   0   6  23       32.43       21.70      5.06 o
   1   6  23      569.69      554.90     66.96 o
   2   6  23      325.61      306.23     32.09 o
   3   6  23      174.20      139.45      9.83 o
   4   6  23      194.19      208.23     23.40 o
   5   6  23       18.98       23.92      8.88 o
  -3   7  23       41.39       10.80     10.04 o
  -2   7  23       50.47       28.77      8.69 o
  -1   7  23       18.61        7.11     10.30 o
   0   7  23       18.88       16.95      8.56 o
   1   7  23       18.40       12.16     13.05 o
   2   7  23       49.46       29.91     12.03 o
   3   7  23       42.46       47.82      9.47 o
   0   0  24      528.44      575.84     17.87 o
   0   1  24        4.48        1.23      3.47 o
   1   1  24       15.81       19.26      3.06 o
  -1   2  24       42.25       47.35      3.90 o
   0   2  24       30.65       32.19      6.89 o
   1   2  24       42.45       41.10      3.68 o
   2   2  24        1.62        2.94      6.08 o
  -2   3  24      370.99      359.26     20.81 o
  -1   3  24      968.20      897.08     85.45 o
   0   3  24     1027.46      915.93     67.15 o
   1   3  24      968.61      958.42     51.93 o
   2   3  24      371.44      369.10     16.83 o
   3   3  24      499.47      520.49     40.27 o
  -3   4  24      154.52      145.47     15.78 o
  -2   4  24       23.08       36.39      6.44 o
  -1   4  24      160.30      138.87     14.57 o
   0   4  24      161.71      172.49     28.38 o
   1   4  24      159.66      135.21     10.26 o
   2   4  24       23.15       25.38      5.10 o
   3   4  24      154.44      143.87     16.61 o
   4   4  24       10.31        0.57      6.71 o
  -4   5  24       97.81       90.04     10.85 o
  -3   5  24      798.46      707.23     53.86 o
  -2   5  24       36.25       25.17      6.90 o
  -1   5  24       76.68       59.86     12.67 o
   0   5  24       75.51       71.23      8.77 o
   1   5  24       76.49       77.93     12.37 o
   2   5  24       36.09       35.23      5.87 o
   3   5  24      798.52      791.46     86.42 o
   4   5  24       97.73      104.55     23.23 o
   5   5  24      233.62      239.39     59.53 o
  -4   6  24       29.05       48.46     10.33 o
  -3   6  24      128.89      134.98     29.52 o
  -2   6  24      235.00      203.29     27.54 o
  -1   6  24       86.72       87.16     15.15 o
   0   6  24       31.00       35.56      8.81 o
   1   6  24       86.51       88.30     12.54 o
   2   6  24      235.15      225.23     21.94 o
   3   6  24      128.95      166.31     19.42 o
   4   6  24       29.31       69.83     11.79 o
  -2   7  24       13.98        2.03      9.22 o
  -1   7  24       12.67       19.02      9.31 o
   0   7  24        0.83        2.26      6.01 o
   1   7  24       12.90        4.65      6.61 o
   2   7  24       13.98       15.08      7.99 o
   0   1  25      764.47      511.65     74.48 o
   1   1  25      942.04      876.36     62.59 o
  -1   2  25       11.48       15.54      3.21 o
   0   2  25      343.56      387.32     25.91 o
   1   2  25       12.63       16.31      3.94 o
   2   2  25      263.83      251.01     18.75 o
  -2   3  25      188.42      148.72     16.27 o
  -1   3  25       77.36       82.51      6.74 o
   0   3  25      112.30      134.53     20.50 o
   1   3  25       76.56       76.53      4.95 o
   2   3  25      189.29      181.83     15.44 o
   3   3  25        0.59        2.76      7.17 o
  -3   4  25      221.04      215.99     16.38 o
  -2   4  25       53.80       47.96      7.80 o
  -1   4  25       81.01       82.29     10.34 o
   0   4  25      485.17      435.56     35.41 o
   1   4  25       78.67       79.71      6.32 o
   2   4  25       57.61       59.69      8.42 o
   3   4  25      220.39      222.13     25.80 o
   4   4  25        2.72        3.40      6.40 o
  -4   5  25       39.12       47.42     23.11 o
  -3   5  25       48.42       36.01     11.86 o
  -2   5  25      203.23      188.08     16.92 o
  -1   5  25      396.77      345.12     52.17 o
   0   5  25       72.52       45.25      6.81 o
   1   5  25      393.19      383.03     40.96 o
   2   5  25      207.14      217.99     15.09 o
   3   5  25       47.42       53.83      9.71 o
   4   5  25       39.35       26.78      7.46 o
   5   5  25       82.78       75.17     21.54 o
  -3   6  25       32.14       30.25      9.29 o
  -2   6  25       42.67       29.75     10.48 o
  -1   6  25       29.41       21.18      9.44 o
   0   6  25        9.60        0.36      8.41 o
   1   6  25       27.57       24.98      7.99 o
   2   6  25       43.95       35.46      9.03 o
   3   6  25       33.78       46.22      8.54 o
  -1   7  25      182.24      129.14     30.15 o
   0   7  25       13.11        9.39     10.38 o
   1   7  25      179.31      135.36     27.02 o
   0   1  26     1225.05      650.20    175.32 o
   1   1  26        0.07        4.32      4.66 o
  -1   2  26      134.65      126.75      5.80 o
   0   2  26      696.92      593.98     58.77 o
   1   2  26      137.93      118.00      5.42 o
   2   2  26      817.09      646.17    124.55 o
  -2   3  26      145.83      124.20     25.64 o
  -1   3  26      133.77      164.62     13.42 o
   0   3  26        7.69        1.80      4.65 o
   1   3  26      133.07      161.31     20.52 o
   2   3  26      144.70      162.92     12.92 o
   3   3  26      995.26      953.97    129.08 o
  -3   4  26      132.35      139.96     21.95 o
  -2   4  26      142.34      144.64     14.02 o
  -1   4  26      206.30      238.83     29.91 o
   0   4  26      193.07      189.71     11.52 o
   1   4  26      209.06      175.93     24.47 o
   2   4  26      135.48      148.72     16.18 o
   3   4  26      129.64      128.55     21.08 o
   4   4  26       50.51       43.30     13.28 o
  -4   5  26      504.70      537.47    101.71 o
  -3   5  26       74.64       74.97      9.50 o
  -2   5  26      134.89      107.03     19.45 o
  -1   5  26       38.28       28.66      9.29 o
   0   5  26      186.09      166.65     41.08 o
   1   5  26       37.45       36.23      9.25 o
   2   5  26      132.03      140.91     12.54 o
   3   5  26       76.18       96.04     10.95 o
   4   5  26      491.20      605.61     88.59 o
  -2   6  26      318.59      274.19     69.31 o
  -1   6  26       44.43       40.04     10.21 o
   0   6  26       15.96       30.98     11.95 o
   1   6  26       44.53       32.83      9.52 o
   2   6  26      307.69      286.00     45.90 o
   0   1  27        1.83       -4.05      3.93 o
   1   1  27      367.29      366.80     35.79 o
  -1   2  27      691.10      755.83     71.95 o
   0   2  27       32.54       79.98     10.62 o
   1   2  27      696.92      682.88     71.72 o
   2   2  27      286.06      257.60     28.23 o
  -2   3  27      167.91      164.95     31.69 o
  -1   3  27      593.65      525.34     98.29 o
   0   3  27       88.39       96.40     15.84 o
   1   3  27      585.32      539.22     96.70 o
   2   3  27      165.88      194.59     14.40 o
   3   3  27       77.40       80.90     14.96 o
  -3   4  27      188.48      183.71     13.04 o
  -2   4  27      355.31      357.42     60.43 o
  -1   4  27      132.12      123.39     26.90 o
   0   4  27       45.01       39.22      8.69 o
   1   4  27      133.54      123.90     29.57 o
   2   4  27      361.13      401.12     31.41 o
   3   4  27      190.74      226.30     38.23 o
   4   4  27      528.69      557.52    102.51 o
  -3   5  27       79.72       85.47     13.18 o
  -2   5  27      265.72      251.98     53.32 o
  -1   5  27      185.14      177.08     45.65 o
   0   5  27        0.27       14.81      9.08 o
   1   5  27      183.39      161.00     34.73 o
   2   5  27      261.95      255.05     45.85 o
   3   5  27       80.95      112.92     10.09 o
  -1   6  27      204.65      198.03     50.46 o
   0   6  27      225.33      218.54     56.40 o
   1   6  27      207.39      170.64     41.93 o
   0   0  28     1556.41     1794.01    246.25 o
   0   1  28      119.57      113.25     18.90 o
   1   1  28      304.38      337.05     25.36 o
  -1   2  28      249.48      250.87     37.12 o
   0   2  28        0.03        4.68      6.55 o
   1   2  28      245.36      225.06     32.73 o
   2   2  28        0.40       -0.91      7.69 o
  -2   3  28      839.72      838.39    181.42 o
  -1   3  28       29.65       17.32      7.37 o
   0   3  28       56.68       59.53     13.76 o
   1   3  28       31.31       16.55      8.51 o
   2   3  28      833.28      871.28    109.68 o
   3   3  28        6.59       24.73     13.09 o
  -3   4  28       33.59       27.18     10.15 o
  -2   4  28        0.73        7.08      7.63 o
  -1   4  28       29.84       28.15     11.23 o
   0   4  28      514.47      491.39    109.78 o
   1   4  28       32.17       27.17     10.28 o
   2   4  28        0.66        8.60      5.23 o
   3   4  28       33.49       27.99      8.68 o
  -2   5  28        5.98       -9.17      9.96 o
  -1   5  28      524.03      470.40    111.88 o
   0   5  28       17.00        5.94      8.63 o
   1   5  28      532.56      457.53    108.06 o
   2   5  28        6.19       16.53      5.00 o
   0   1  29      171.09      214.94     29.63 o
   1   1  29      249.45      256.09     28.70 o
  -1   2  29      167.66      166.89     22.93 o
   0   2  29       77.92      114.63     20.60 o
   1   2  29      174.84      181.32     17.95 o
   2   2  29       64.79       62.75      7.13 o
  -2   3  29      117.13       88.08     19.30 o
  -1   3  29      199.58      232.66     52.08 o
   0   3  29       85.76       89.02     19.22 o
   1   3  29      199.94      182.19     32.06 o
   2   3  29      118.53      124.66     10.40 o
   3   3  29      282.72      304.21     42.09 o
  -2   4  29       48.42       45.85     17.43 o
  -1   4  29       72.64       60.31     14.62 o
   0   4  29        6.95        2.97     19.45 o
   1   4  29       70.98       62.38     18.27 o
   2   4  29       50.41       49.10     17.61 o
   0   1  30      271.94      290.37     48.34 o
   1   1  30       59.68       43.73     13.51 o
  -1   2  30      219.20      216.82     32.44 o
   0   2  30        0.38        6.93      7.18 o
   1   2  30      217.91      220.11     36.82 o
   2   2  30        1.59        1.41      4.48 o
  -2   3  30       64.80       76.80     14.93 o
  -1   3  30       80.71       59.70     11.21 o
   0   3  30        6.56       12.29     12.55 o
   1   3  30       80.26       81.81     17.14 o
   2   3  30       64.43       47.94     18.45 o
   0   4  30       16.63       22.41      8.75 o
   0   1  31       81.02       93.72     15.25 o
   1   1  31        0.14       11.92      8.12 o
  -1   2  31       40.67       47.38     10.25 o
   0   2  31        2.77        1.80      8.14 o
   1   2  31       41.17       42.81      9.17 o
   2   2  31       17.63        6.42      9.73 o
   0   3  31      216.76      203.16     40.75 o
   0   0  32      672.65      452.18     46.12 o
   0   1  32       64.41       54.63     12.00 o
 
